# Supplementary material for: Change, stability, and instability in the Pavlovian guidance of behaviour from adolescence to young adulthood
Source: PLoS Comput Biol. 2018 Dec 31;14(12):e1006679. doi: 10.1371/journal.pcbi.1006679 (PMC6329529; doi:10.1371/journal.pcbi.1006679)
Supplement: S1 Data — This includes all the raw data on which the analyses are based, from the ‘Baseline sample’. See text for details. The key matlab scripts for these analyses, provided below, operate on the unzipped data (i.e. ‘mat’ files). (ZIP) [file pcbi.1006679.s010.zip]

Archive with 817 entries (817 files):
- 59485_GNG1_LearnVerData_2016-04-30_12_27.mat
- 59477_GNG1_LearnVerData_2016-04-23_12_53.mat
- 59402_GNG1_LearnVerData_2016-04-02_12_46.mat
- 59386_GNG1_LearnVerData_2016-02-25_11_14.mat
- 59337_GNG1_LearnVerData_2016-04-05_16_49.mat
- 59329_GNG1_LearnVerData_2016-04-06_11_32.mat
- 59311_GNG1_LearnVerData_2016-02-15_11_54.mat
- 59303_GNG1_LearnVerData_2016-01-23_12_43.mat
- 59295_GNG1_LearnVerData_2016-02-27_14_28.mat
- 59261_GNG1_LearnVerData_2016-04-05_15_33.mat
- 59253_GNG1_LearnVerData_2015-12-12_13_03.mat
- 59246_GNG1_LearnVerData_2016-01-04_13_16.mat
- 59238_GNG1_LearnVerData_2015-11-21_14_44.mat
- 59220_GNG1_LearnVerData_2016-01-04_11_39.mat
- 59188_GNG1_LearnVerData_2015-11-14_12_43.mat
- 59147_GNG1_LearnVerData_2015-10-14_14_35.mat
- 59139_GNG1_LearnVerData_2015-10-10_14_18.mat
- 59121_GNG1_LearnVerData_2015-10-01_12_46.mat
- 59113_GNG1_LearnVerData_2015-09-12_15_13.mat
- 59089_GNG1_LearnVerData_2015-07-30_15_03.mat
- 48520_GNG1_LearnVerData_2015-07-04_14_19.mat
- 48512_GNG1_LearnVerData_2015-07-28_16_38.mat
- 48504_GNG1_LearnVerData_2015-11-21_14_29.mat
- 48470_GNG1_LearnVerData_2015-05-12_13_07.mat
- 48462_GNG1_LearnVerData_2015-05-02_14_49.mat
- 48454_GNG1_LearnVerData_2015-05-26_14_22.mat
- 48447_GNG1_LearnVerData_2015-03-30_14_19.mat
- 48439_GNG1_LearnVerData_2015-07-13_12_49.mat
- 48421_GNG1_LearnVerData_2015-04-01_12_07.mat
- 48413_GNG1_LearnVerData_2015-04-01_11_58.mat
- 48397_GNG1_LearnVerData_2015-03-14_12_19.mat
- 48371_GNG1_LearnVerData_2015-07-29_11_09.mat
- 48363_GNG1_LearnVerData_2015-08-04_15_13.mat
- 48348_GNG1_LearnVerData_2015-04-02_15_13.mat
- 48306_GNG1_LearnVerData_2014-12-05_14_25.mat
- 48298_GNG1_LearnVerData_2014-12-05_12_09.mat
- 48199_GNG1_LearnVerData_2015-02-27_17_51.mat
- 48132_GNG1_LearnVerData_2015-02-17_12_02.mat
- 47928_GNG1_LearnVerData_2014-10-28_14_03.mat
- 47910_GNG1_LearnVerData_2015-03-02_19_24.mat
- 47878_GNG1_LearnVerData_2014-12-06_12_04.mat
- 47860_GNG1_LearnVerData_2015-02-14_15_45.mat
- 47837_GNG1_LearnVerData_2014-10-06_14_01.mat
- 47829_GNG1_LearnVerData_2014-10-30_10_55.mat
- 47761_GNG1_LearnVerData_2015-03-28_12_23.mat
- 47738_GNG1_LearnVerData_2014-11-18_15_19.mat
- 47720_GNG1_LearnVerData_2015-02-20_11_46.mat
- 47613_GNG1_LearnVerData_2015-02-19_11_48.mat
- 47589_GNG1_LearnVerData_2014-12-06_12_25.mat
- 47571_GNG1_LearnVerData_2015-07-15_12_59.mat
- 47563_GNG1_LearnVerData_2015-02-20_14_05.mat
- 47506_GNG1_LearnVerData_2014-12-13_12_46.mat
- 47365_GNG1_LearnVerData_2014-11-12_10_49.mat
- 47357_GNG1_LearnVerData_2014-12-13_13_04.mat
- 47258_GNG1_LearnVerData_2015-04-18_12_45.mat
- 47233_GNG1_LearnVerData_2015-03-21_11_29.mat
- 47225_GNG1_LearnVerData_2015-04-08_10_56.mat
- 47191_GNG1_LearnVerData_2014-12-11_12_34.mat
- 47159_GNG1_LearnVerData_2014-10-30_16_32.mat
- 47142_GNG1_LearnVerData_2014-08-06_14_42.mat
- 47118_GNG1_LearnVerData_2014-12-13_14_46.mat
- 46946_GNG1_LearnVerData_2015-02-07_12_20.mat
- 46920_GNG1_LearnVerData_2015-07-31_15_24.mat
- 46912_GNG1_LearnVerData_2014-07-31_10_20.mat
- 46888_GNG1_LearnVerData_2015-04-13_13_10.mat
- 46839_GNG1_LearnVerData_2014-07-29_16_06.mat
- 46730_GNG1_LearnVerData_2014-08-01_11_09.mat
- 46599_GNG1_LearnVerData_2015-01-06_10_49.mat
- 46466_GNG1_LearnVerData_2015-02-10_11_26.mat
- 46425_GNG1_LearnVerData_2014-06-23_14_32.mat
- 46375_GNG1_LearnVerData_2014-04-15_11_30.mat
- 46359_GNG1_LearnVerData_2014-05-29_13_53.mat
- 46334_GNG1_LearnVerData_2014-06-16_10_56.mat
- 46326_GNG1_LearnVerData_2014-06-16_11_01.mat
- 46318_GNG1_LearnVerData_2014-06-26_11_34.mat
- 46284_GNG1_LearnVerData_2014-11-28_12_17.mat
- 46243_GNG1_LearnVerData_2014-07-04_11_44.mat
- 46193_GNG1_LearnVerData_2014-06-26_11_07.mat
- 45997_GNG1_LearnVerData_2015-01-17_12_44.mat
- 45773_GNG1_LearnVerData_2014-06-10_12_59.mat
- 45708_GNG1_LearnVerData_2014-07-03_12_28.mat
- 45690_GNG1_LearnVerData_2014-05-14_12_03.mat
- 45682_GNG1_LearnVerData_2014-06-20_10_15.mat
- 45641_GNG1_LearnVerData_2014-04-04_10_47.mat
- 45617_GNG1_LearnVerData_2014-05-30_11_53.mat
- 45609_GNG1_LearnVerData_2014-10-22_11_47.mat
- 45591_GNG1_LearnVerData_2015-02-16_10_55.mat
- 45534_GNG1_LearnVerData_2014-08-19_14_47.mat
- 45526_GNG1_LearnVerData_2014-10-09_14_11.mat
- 45500_GNG1_LearnVerData_2014-11-21_11_43.mat
- 45476_GNG1_LearnVerData_2014-04-15_10_50.mat
- 45468_GNG1_LearnVerData_2014-04-14_11_26.mat
- 45146_GNG1_LearnVerData_2014-09-15_15_04.mat
- 45021_GNG1_LearnVerData_2014-06-23_14_34.mat
- 44826_GNG1_LearnVerData_2014-07-01_11_59.mat
- 44818_GNG1_LearnVerData_2014-07-25_11_30.mat
- 44792_GNG1_LearnVerData_2014-06-24_12_07.mat
- 44776_GNG1_LearnVerData_2014-07-10_10_52.mat
- 44719_GNG1_LearnVerData_2014-07-09_11_31.mat
- 44644_GNG1_LearnVerData_2014-07-14_12_01.mat
- 44610_GNG1_LearnVerData_2015-01-21_11_16.mat
- 44602_GNG1_LearnVerData_2014-10-16_13_22.mat
- 44560_GNG1_LearnVerData_2014-07-29_11_02.mat
- 44545_GNG1_LearnVerData_2014-06-03_11_22.mat
- 44503_GNG1_LearnVerData_2014-02-25_16_42.mat
- 44487_GNG1_LearnVerData_2014-07-18_11_51.mat
- 44420_GNG1_LearnVerData_2015-01-20_12_11.mat
- 44255_GNG1_LearnVerData_2014-07-10_11_22.mat
- 44180_GNG1_LearnVerData_2014-02-13_20_42.mat
- 44149_GNG1_LearnVerData_2014-12-03_12_00.mat
- 43943_GNG1_LearnVerData_2014-08-01_14_50.mat
- 43901_GNG1_LearnVerData_2014-07-15_11_32.mat
- 43844_GNG1_LearnVerData_2014-06-21_14_29.mat
- 43828_GNG1_LearnVerData_2014-10-17_11_38.mat
- 43810_GNG1_LearnVerData_2014-08-06_11_53.mat
- 43760_GNG1_LearnVerData_2014-11-01_12_02.mat
- 43695_GNG1_LearnVerData_2014-06-23_11_10.mat
- 43687_GNG1_LearnVerData_2014-07-29_13_50.mat
- 43661_GNG1_LearnVerData_2014-07-22_10_58.mat
- 43570_GNG1_LearnVerData_2014-07-01_16_12.mat
- 43539_GNG1_LearnVerData_2014-04-25_12_29.mat
- 43513_GNG1_LearnVerData_2014-07-22_11_40.mat
- 43422_GNG1_LearnVerData_2014-08-01_15_17.mat
- 43281_GNG1_LearnVerData_2014-05-16_14_13.mat
- 43257_GNG1_LearnVerData_2014-04-07_11_48.mat
- 43240_GNG1_LearnVerData_2014-02-21_13_30.mat
- 43232_GNG1_LearnVerData_2014-02-25_11_10.mat
- 43224_GNG1_LearnVerData_2014-06-17_12_51.mat
- 43109_GNG1_LearnVerData_2014-03-15_12_45.mat
- 43042_GNG1_LearnVerData_2014-08-01_12_26.mat
- 42994_GNG1_LearnVerData_2014-06-16_14_42.mat
- 42986_GNG1_LearnVerData_2014-04-28_10_57.mat
- 42978_GNG1_LearnVerData_2014-04-26_12_41.mat
- 42929_GNG1_LearnVerData_2014-07-09_11_43.mat
- 42762_GNG1_LearnVerData_2014-02-04_13_19.mat
- 42747_GNG1_LearnVerData_2014-07-11_10_50.mat
- 42705_GNG1_LearnVerData_2014-01-28_14_46.mat
- 42689_GNG1_LearnVerData_2014-05-13_12_33.mat
- 42564_GNG1_LearnVerData_2014-01-25_13_36.mat
- 42507_GNG1_LearnVerData_2014-03-08_12_04.mat
- 42499_GNG1_LearnVerData_2014-04-07_12_38.mat
- 42440_GNG1_LearnVerData_2014-03-12_10_00.mat
- 42416_GNG1_LearnVerData_2014-10-06_13_26.mat
- 42408_GNG1_LearnVerData_2014-03-05_11_36.mat
- 42390_GNG1_LearnVerData_2014-02-19_14_20.mat
- 42382_GNG1_LearnVerData_2014-08-07_14_47.mat
- 42374_GNG1_LearnVerData_2014-03-13_11_42.mat
- 42366_GNG1_LearnVerData_2014-03-12_14_59.mat
- 42341_GNG1_LearnVerData_2014-03-19_11_44.mat
- 42317_GNG1_LearnVerData_2013-12-16_11_53.mat
- 42259_GNG1_LearnVerData_2014-03-22_13_20.mat
- 42150_GNG1_LearnVerData_2014-01-23_11_58.mat
- 42135_GNG1_LearnVerData_2014-03-03_13_19.mat
- 42085_GNG1_LearnVerData_2014-01-28_12_11.mat
- 42069_GNG1_LearnVerData_2014-08-13_11_57.mat
- 42051_GNG1_LearnVerData_2014-04-05_11_39.mat
- 42002_GNG1_LearnVerData_2014-02-15_12_30.mat
- 41996_GNG1_LearnVerData_2014-01-22_19_51.mat
- 41988_GNG1_LearnVerData_2013-11-23_16_59.mat
- 41921_GNG1_LearnVerData_2014-01-10_11_47.mat
- 41897_GNG1_LearnVerData_2014-08-26_12_29.mat
- 41855_GNG1_LearnVerData_2013-12-12_11_37.mat
- 41830_GNG1_LearnVerData_2014-01-22_14_13.mat
- 41822_GNG1_LearnVerData_2014-03-01_12_28.mat
- 41814_GNG1_LearnVerData_2014-01-30_15_41.mat
- 41806_GNG1_LearnVerData_2014-06-11_15_42.mat
- 41798_GNG1_LearnVerData_2014-02-13_12_56.mat
- 41731_GNG1_LearnVerData_2014-01-10_11_12.mat
- 41442_GNG1_LearnVerData_2014-11-01_13_58.mat
- 41376_GNG1_LearnVerData_2014-11-05_14_11.mat
- 41277_GNG1_LearnVerData_2014-11-01_11_57.mat
- 41236_GNG1_LearnVerData_2015-01-12_11_54.mat
- 41228_GNG1_LearnVerData_2014-01-23_13_24.mat
- 41210_GNG1_LearnVerData_2014-05-27_11_28.mat
- 41202_GNG1_LearnVerData_2014-03-08_12_03.mat
- 41178_GNG1_LearnVerData_2014-01-17_12_28.mat
- 41160_GNG1_LearnVerData_2014-05-06_11_37.mat
- 41103_GNG1_LearnVerData_2013-12-11_14_05.mat
- 41061_GNG1_LearnVerData_2014-01-15_13_10.mat
- 41053_GNG1_LearnVerData_2014-08-19_10_48.mat
- 41046_GNG1_LearnVerData_2014-02-11_11_11.mat
- 41012_GNG1_LearnVerData_2014-02-11_13_58.mat
- 40980_GNG1_LearnVerData_2015-03-21_12_40.mat
- 40972_GNG1_LearnVerData_2014-01-08_10_58.mat
- 40949_GNG1_LearnVerData_2014-01-30_11_59.mat
- 40857_GNG1_LearnVerData_2013-12-13_10_46.mat
- 40758_GNG1_LearnVerData_2014-01-06_11_43.mat
- 40717_GNG1_LearnVerData_2015-02-13_12_11.mat
- 40659_GNG1_LearnVerData_2014-09-18_13_39.mat
- 40568_GNG1_LearnVerData_2014-02-18_12_49.mat
- 40550_GNG1_LearnVerData_2014-10-20_10_49.mat
- 40543_GNG1_LearnVerData_2014-03-31_11_37.mat
- 40527_GNG1_LearnVerData_2014-01-21_11_25.mat
- 40501_GNG1_LearnVerData_2014-01-21_11_46.mat
- 40410_GNG1_LearnVerData_2014-02-08_11_44.mat
- 40402_GNG1_LearnVerData_2014-01-28_11_00.mat
- 40378_GNG1_LearnVerData_2014-03-17_11_53.mat
- 40311_GNG1_LearnVerData_2014-10-13_11_40.mat
- 40303_GNG1_LearnVerData_2014-02-04_11_37.mat
- 40287_GNG1_LearnVerData_2014-04-08_11_02.mat
- 40246_GNG1_LearnVerData_2014-01-29_13_46.mat
- 40113_GNG1_LearnVerData_2014-03-18_12_16.mat
- 40097_GNG1_LearnVerData_2014-02-04_13_04.mat
- 40071_GNG1_LearnVerData_2014-01-22_13_03.mat
- 39982_GNG1_LearnVerData_2014-01-24_11_40.mat
- 39958_GNG1_LearnVerData_2014-03-17_11_28.mat
- 39891_GNG1_LearnVerData_2014-02-15_12_04.mat
- 39883_GNG1_LearnVerData_2014-04-10_10_46.mat
- 39875_GNG1_LearnVerData_2014-10-20_14_10.mat
- 39867_GNG1_LearnVerData_2014-01-24_11_18.mat
- 39826_GNG1_LearnVerData_2014-08-22_12_30.mat
- 39818_GNG1_LearnVerData_2014-12-11_11_48.mat
- 39784_GNG1_LearnVerData_2014-10-21_11_56.mat
- 39750_GNG1_LearnVerData_2014-02-10_12_17.mat
- 39719_GNG1_LearnVerData_2014-01-14_10_53.mat
- 39701_GNG1_LearnVerData_2014-10-21_13_59.mat
- 39644_GNG1_LearnVerData_2014-05-13_12_14.mat
- 39545_GNG1_LearnVerData_2014-02-19_12_04.mat
- 39511_GNG1_LearnVerData_2014-02-04_14_01.mat
- 39313_GNG1_LearnVerData_2014-05-15_14_24.mat
- 39271_GNG1_LearnVerData_2014-01-15_15_31.mat
- 39263_GNG1_LearnVerData_2014-02-03_13_27.mat
- 39164_GNG1_LearnVerData_2014-01-16_12_36.mat
- 39149_GNG1_LearnVerData_2014-03-15_11_32.mat
- 38992_GNG1_LearnVerData_2014-02-03_13_47.mat
- 38943_GNG1_LearnVerData_2014-05-16_11_40.mat
- 38919_GNG1_LearnVerData_2014-02-01_10_43.mat
- 38885_GNG1_LearnVerData_2014-08-12_12_29.mat
- 38851_GNG1_LearnVerData_2014-11-19_11_37.mat
- 38836_GNG1_LearnVerData_2014-01-28_13_02.mat
- 38794_GNG1_LearnVerData_2014-04-22_10_16.mat
- 38737_GNG1_LearnVerData_2014-01-17_13_54.mat
- 38620_GNG1_LearnVerData_2014-11-03_10_41.mat
- 38596_GNG1_LearnVerData_2014-01-30_10_43.mat
- 38505_GNG1_LearnVerData_2014-02-01_11_48.mat
- 38471_GNG1_LearnVerData_2014-03-18_13_47.mat
- 38406_GNG1_LearnVerData_2014-01-25_15_08.mat
- 38372_GNG1_LearnVerData_2014-01-17_14_07.mat
- 38281_GNG1_LearnVerData_2013-10-29_14_22.mat
- 38273_GNG1_LearnVerData_2014-08-19_11_00.mat
- 38190_GNG1_LearnVerData_2014-01-11_11_35.mat
- 38174_GNG1_LearnVerData_2014-01-17_11_02.mat
- 38133_GNG1_LearnVerData_2013-11-08_12_13.mat
- 38059_GNG1_LearnVerData_2014-04-26_15_26.mat
- 38000_GNG1_LearnVerData_2013-11-08_10_28.mat
- 37945_GNG1_LearnVerData_2014-03-01_12_14.mat
- 37903_GNG1_LearnVerData_2015-11-17_13_18.mat
- 37846_GNG1_LearnVerData_2014-03-05_13_32.mat
- 37697_GNG1_LearnVerData_2014-01-07_12_11.mat
- 37606_GNG1_LearnVerData_2013-10-24_13_11.mat
- 37408_GNG1_LearnVerData_2014-03-07_10_45.mat
- 37374_GNG1_LearnVerData_2013-11-25_11_28.mat
- 37291_GNG1_LearnVerData_2014-08-04_12_19.mat
- 37283_GNG1_LearnVerData_2014-05-30_14_02.mat
- 37275_GNG1_LearnVerData_2015-03-07_13_13.mat
- 37051_GNG1_LearnVerData_2013-12-17_11_40.mat
- 37028_GNG1_LearnVerData_2014-01-18_13_03.mat
- 37002_GNG1_LearnVerData_2015-08-25_11_56.mat
- 36962_GNG1_LearnVerData_2014-04-16_11_52.mat
- 36475_GNG1_LearnVerData_2014-01-18_12_24.mat
- 35980_GNG1_LearnVerData_2014-01-18_11_45.mat
- 35949_GNG1_LearnVerData_2014-02-28_12_21.mat
- 35915_GNG1_LearnVerData_2014-08-15_11_24.mat
- 35907_GNG1_LearnVerData_2013-10-29_11_29.mat
- 35808_GNG1_LearnVerData_2014-06-11_16_15.mat
- 35675_GNG1_LearnVerData_2013-12-07_11_28.mat
- 35584_GNG1_LearnVerData_2014-05-10_12_02.mat
- 35535_GNG1_LearnVerData_2013-11-16_11_12.mat
- 35501_GNG1_LearnVerData_2015-06-19_13_24.mat
- 35485_GNG1_LearnVerData_2014-01-06_13_22.mat
- 35477_GNG1_LearnVerData_2013-11-23_14_01.mat
- 35451_GNG1_LearnVerData_2013-11-23_14_41.mat
- 35428_GNG1_LearnVerData_2014-02-27_12_46.mat
- 35352_GNG1_LearnVerData_2013-11-14_14_02.mat
- 35337_GNG1_LearnVerData_2013-12-20_10_53.mat
- 35311_GNG1_LearnVerData_2014-04-09_13_19.mat
- 35212_GNG1_LearnVerData_2014-05-09_11_46.mat
- 35097_GNG1_LearnVerData_2013-11-21_12_56.mat
- 34983_GNG1_LearnVerData_2014-02-19_14_25.mat
- 34918_GNG1_LearnVerData_2013-10-25_14_12.mat
- 34884_GNG1_LearnVerData_2013-10-29_13_44.mat
- 34843_GNG1_LearnVerData_2015-04-20_10_59.mat
- 34744_GNG1_LearnVerData_2013-09-12_12_03.mat
- 34736_GNG1_LearnVerData_2013-10-05_12_05.mat
- 34686_GNG1_LearnVerData_2014-03-04_14_50.mat
- 34629_GNG1_LearnVerData_2014-04-11_12_08.mat
- 34538_GNG1_LearnVerData_2014-02-17_12_05.mat
- 34520_GNG1_LearnVerData_2014-02-26_14_09.mat
- 34470_GNG1_LearnVerData_2014-01-18_11_45.mat
- 34421_GNG1_LearnVerData_2014-04-02_14_37.mat
- 34314_GNG1_LearnVerData_2013-11-22_11_24.mat
- 34280_GNG1_LearnVerData_2014-04-12_11_54.mat
- 34272_GNG1_LearnVerData_2014-11-08_14_31.mat
- 34207_GNG1_LearnVerData_2014-01-06_13_03.mat
- 34199_GNG1_LearnVerData_2014-04-12_11_10.mat
- 34132_GNG1_LearnVerData_2014-02-20_11_18.mat
- 34041_GNG1_LearnVerData_2013-11-08_15_27.mat
- 34033_GNG1_LearnVerData_2014-01-23_13_22.mat
- 34025_GNG1_LearnVerData_2015-04-20_12_30.mat
- 33894_GNG1_LearnVerData_2013-11-29_10_43.mat
[truncated: 517 more entries]
