# Supplementary material for: Change, stability, and instability in the Pavlovian guidance of behaviour from adolescence to young adulthood
Source: PLoS Comput Biol. 2018 Dec 31;14(12):e1006679. doi: 10.1371/journal.pcbi.1006679 (PMC6329529; doi:10.1371/journal.pcbi.1006679)
Supplement: S2 Data — As above, but for the 62 participants that participated in the 6-month follow up. (ZIP) [file pcbi.1006679.s011.zip]

Archive with 61 entries (61 files):
- 30924_GNG1_LearnVerData_2014-03-28_11_30.mat
- 30213_GNG1_LearnVerData_2014-04-14_11_44.mat
- 28746_GNG1_LearnVerData_2014-02-22_12_16.mat
- 28092_GNG1_LearnVerData_2014-04-01_10_55.mat
- 26948_GNG1_LearnVerData_2014-02-19_15_03.mat
- 25510_GNG1_LearnVerData_2014-02-21_10_32.mat
- 24976_GNG1_LearnVerData_2014-02-20_12_55.mat
- 24471_GNG1_LearnVerData_2014-01-22_11_00.mat
- 24430_GNG1_LearnVerData_2014-01-08_14_47.mat
- 24356_GNG1_LearnVerData_2014-02-26_11_53.mat
- 24190_GNG1_LearnVerData_2014-02-06_11_32.mat
- 24091_GNG1_LearnVerData_2014-02-15_12_22.mat
- 23523_GNG1_LearnVerData_2014-02-05_12_25.mat
- 23499_GNG1_LearnVerData_2014-02-17_10_44.mat
- 23275_GNG1_LearnVerData_2013-11-15_11_51.mat
- 23192_GNG1_LearnVerData_2013-12-19_14_59.mat
- 23150_GNG1_LearnVerData_2013-11-23_11_28.mat
- 22897_GNG1_LearnVerData_2014-01-25_12_00.mat
- 22863_GNG1_LearnVerData_2014-02-18_11_26.mat
- 22566_GNG1_LearnVerData_2013-11-13_14_03.mat
- 21303_GNG1_LearnVerData_2013-10-16_10_27.mat
- 21030_GNG1_LearnVerData_2013-11-23_15_12.mat
- 21006_GNG1_LearnVerData_2013-10-28_14_02.mat
- 19653_GNG1_LearnVerData_2013-12-14_11_22.mat
- 19265_GNG1_LearnVerData_2014-03-25_11_46.mat
- 19059_GNG1_LearnVerData_2013-12-04_16_17.mat
- 19026_GNG1_LearnVerData_2013-12-13_10_51.mat
- 19000_GNG1_LearnVerData_2013-12-07_14_03.mat
- 18754_GNG1_LearnVerData_2014-02-12_14_38.mat
- 18168_GNG1_LearnVerData_2013-11-09_11_52.mat
- 17046_GNG1_LearnVerData_2014-02-18_12_39.mat
- 16634_GNG1_LearnVerData_2013-11-02_14_29.mat
- 16600_GNG1_LearnVerData_2013-10-23_11_09.mat
- 16436_GNG1_LearnVerData_2013-10-26_12_10.mat
- 15859_GNG1_LearnVerData_2013-10-28_11_53.mat
- 15560_GNG1_LearnVerData_2013-11-11_11_28.mat
- 15370_GNG1_LearnVerData_2014-03-25_17_58.mat
- 15198_GNG1_LearnVerData_2013-11-09_13_06.mat
- 15065_GNG1_LearnVerData_2013-12-07_15_19.mat
- 15057_GNG1_LearnVerData_2013-11-11_11_28.mat
- 15032_GNG1_LearnVerData_2013-11-05_16_24.mat
- 14589_GNG1_LearnVerData_2013-10-24_17_24.mat
- 14548_GNG1_LearnVerData_2014-02-19_10_37.mat
- 14464_GNG1_LearnVerData_2013-10-24_17_34.mat
- 14159_GNG1_LearnVerData_2013-12-18_11_00.mat
- 14092_GNG1_LearnVerData_2013-12-04_12_29.mat
- 14027_GNG1_LearnVerData_2014-01-28_11_46.mat
- 13276_GNG1_LearnVerData_2013-11-16_11_16.mat
- 13151_GNG1_LearnVerData_2013-10-18_11_07.mat
- 12690_GNG1_LearnVerData_2013-10-09_13_19.mat
- 12682_GNG1_LearnVerData_2013-10-31_12_55.mat
- 12393_GNG1_LearnVerData_2013-10-07_11_21.mat
- 12385_GNG1_LearnVerData_2013-10-05_14_34.mat
- 12005_GNG1_LearnVerData_2013-10-11_11_42.mat
- 11981_GNG1_LearnVerData_2013-11-07_12_53.mat
- 11262_GNG1_LearnVerData_2013-11-13_13_06.mat
- 11171_GNG1_LearnVerData_2013-10-23_15_56.mat
- 10975_GNG1_LearnVerData_2013-10-24_11_54.mat
- 10778_GNG1_LearnVerData_2013-09-19_10_45.mat
- 10736_GNG1_LearnVerData_2014-02-21_12_21.mat
- 10356_GNG1_LearnVerData_2013-10-03_12_55.mat
