# Supplementary material for: Change, stability, and instability in the Pavlovian guidance of behaviour from adolescence to young adulthood
Source: PLoS Comput Biol. 2018 Dec 31;14(12):e1006679. doi: 10.1371/journal.pcbi.1006679 (PMC6329529; doi:10.1371/journal.pcbi.1006679)
Supplement: S3 Data — As for S2 Data, but for the large, 18-month long follow up sample. (ZIP) [file pcbi.1006679.s012.zip]

Archive with 557 entries (557 files):
- 48306_mk2GNG1_LearnVerData_2016-06-04_14_42.mat
- 48231_GNG1_LearnVerData_2015-02-18_11_35.mat
- 47589_mk2GNG1_LearnVerData_2016-07-19_11_49.mat
- 47506_mk2GNG1_LearnVerData_2016-06-14_13_54.mat
- 47365_mk2GNG1_LearnVerData_2016-05-31_10_32.mat
- 47357_mk2GNG1_LearnVerData_2016-05-31_11_19.mat
- 47118_mk2GNG1_LearnVerData_2016-07-04_10_57.mat
- 46425_mk2GNG1_LearnVerData_2016-02-13_12_55.mat
- 46375_mk2GNG1_LearnVerData_2015-06-01_15_55.mat
- 46359_mk2GNG1_LearnVerData_2015-10-29_11_31.mat
- 46326_mk2GNG1_LearnVerData_2015-12-18_10_34.mat
- 45997_mk2GNG1_LearnVerData_2016-07-08_11_27.mat
- 45708_mk2GNG1_LearnVerData_2015-12-09_16_38.mat
- 45690_mk2GNG1_LearnVerData_2015-10-14_11_09.mat
- 45682_mk2GNG1_LearnVerData_2016-01-20_11_40.mat
- 45641_mk2GNG1_LearnVerData_2015-09-26_11_55.mat
- 45617_mk2GNG1_LearnVerData_2015-10-31_12_43.mat
- 45534_mk2GNG1_LearnVerData_2016-01-29_11_29.mat
- 45526_mk2GNG1_LearnVerData_2016-04-14_10_36.mat
- 45500_mk2GNG1_LearnVerData_2016-06-17_11_14.mat
- 45476_mk2GNG1_LearnVerData_2015-08-28_10_29.mat
- 45146_mk2GNG1_LearnVerData_2016-03-04_15_20.mat
- 45021_mk2GNG1_LearnVerData_2015-12-02_10_43.mat
- 44826_mk2GNG1_LearnVerData_2016-01-06_11_18.mat
- 44818_mk2GNG1_LearnVerData_2016-01-23_15_01.mat
- 44792_mk2GNG1_LearnVerData_2016-01-16_14_26.mat
- 44776_mk2GNG1_LearnVerData_2016-02-20_13_25.mat
- 44644_mk2GNG1_LearnVerData_2016-01-07_11_38.mat
- 44610_mk2GNG1_LearnVerData_2016-06-27_11_17.mat
- 44602_mk2GNG1_LearnVerData_2016-04-04_10_48.mat
- 44560_mk2GNG1_LearnVerData_2016-01-16_11_53.mat
- 44503_mk2GNG1_LearnVerData_2015-04-14_12_33.mat
- 44487_mk2GNG1_LearnVerData_2016-01-30_12_30.mat
- 44255_mk2GNG1_LearnVerData_2016-01-19_13_45.mat
- 43844_mk2GNG1_LearnVerData_2015-12-12_15_50.mat
- 43828_mk2GNG1_LearnVerData_2016-04-08_11_36.mat
- 43760_mk2GNG1_LearnVerData_2016-04-16_12_27.mat
- 43661_mk2GNG1_LearnVerData_2016-01-30_14_18.mat
- 43539_mk2GNG1_LearnVerData_2015-10-14_14_25.mat
- 43513_mk2GNG1_LearnVerData_2016-03-29_11_34.mat
- 43422_mk2GNG1_LearnVerData_2016-01-20_11_34.mat
- 43281_mk2GNG1_LearnVerData_2015-11-11_11_05.mat
- 43257_mk2GNG1_LearnVerData_2016-01-16_14_13.mat
- 43224_mk2GNG1_LearnVerData_2015-11-27_11_10.mat
- 43042_mk2GNG1_LearnVerData_2016-02-27_12_12.mat
- 42929_mk2GNG1_LearnVerData_2016-01-23_12_09.mat
- 42762_mk2GNG1_LearnVerData_2015-08-18_11_54.mat
- 42747_mk2GNG1_LearnVerData_2016-02-17_11_04.mat
- 42689_mk2GNG1_LearnVerData_2015-05-21_11_56.mat
- 42564_mk2GNG1_LearnVerData_2015-10-10_11_59.mat
- 42440_mk2GNG1_LearnVerData_2015-03-13_14_53.mat
- 42416_mk2GNG1_LearnVerData_2016-04-02_11_51.mat
- 42408_mk2GNG1_LearnVerData_2015-09-14_11_07.mat
- 42390_mk2GNG1_LearnVerData_2015-08-07_10_48.mat
- 42382_mk2GNG1_LearnVerData_2016-01-29_11_15.mat
- 42374_mk2GNG1_LearnVerData_2015-08-01_12_24.mat
- 42366_mk2GNG1_LearnVerData_2015-09-19_13_13.mat
- 42317_mk2GNG1_LearnVerData_2015-09-03_11_04.mat
- 42259_mk2GNG1_LearnVerData_2015-09-29_10_40.mat
- 42150_mk2GNG1_LearnVerData_2015-01-23_11_54.mat
- 42135_mk2GNG1_LearnVerData_2015-08-03_12_03.mat
- 42069_mk2GNG1_LearnVerData_2016-03-11_11_59.mat
- 42051_mk2GNG1_LearnVerData_2015-09-26_12_35.mat
- 41830_mk2GNG1_LearnVerData_2015-01-23_10_27.mat
- 41822_mk2GNG1_LearnVerData_2015-09-22_12_48.mat
- 41798_mk2GNG1_LearnVerData_2015-02-26_14_49.mat
- 41731_mk2GNG1_LearnVerData_2015-07-28_11_37.mat
- 41517_mk2GNG1_LearnVerData_2015-11-07_13_46.mat
- 41442_mk2GNG1_LearnVerData_2016-04-09_11_15.mat
- 41376_mk2GNG1_LearnVerData_2016-05-23_11_42.mat
- 41236_mk2GNG1_LearnVerData_2016-07-12_10_44.mat
- 41228_mk2GNG1_LearnVerData_2015-08-18_11_24.mat
- 41202_mk2GNG1_LearnVerData_2015-09-19_13_27.mat
- 41160_mk2GNG1_LearnVerData_2015-06-18_11_33.mat
- 41061_mk2GNG1_LearnVerData_2015-02-28_11_23.mat
- 41046_mk2GNG1_LearnVerData_2015-07-31_10_43.mat
- 41012_mk2GNG1_LearnVerData_2015-07-25_14_19.mat
- 40972_mk2GNG1_LearnVerData_2015-09-16_10_31.mat
- 40949_mk2GNG1_LearnVerData_2015-06-20_11_04.mat
- 40857_mk2GNG1_LearnVerData_2015-10-06_11_30.mat
- 40568_mk2GNG1_LearnVerData_2015-08-12_11_34.mat
- 40550_mk2GNG1_LearnVerData_2016-06-21_11_01.mat
- 40543_mk2GNG1_LearnVerData_2015-10-15_11_34.mat
- 40527_mk2GNG1_LearnVerData_2015-09-29_11_09.mat
- 40501_mk2GNG1_LearnVerData_2015-07-16_11_30.mat
- 40410_mk2GNG1_LearnVerData_2015-08-19_15_10.mat
- 40378_mk2GNG1_LearnVerData_2015-10-06_12_06.mat
- 40303_mk2GNG1_LearnVerData_2015-08-27_10_37.mat
- 40246_mk2GNG1_LearnVerData_2015-01-29_11_34.mat
- 40113_mk2GNG1_LearnVerData_2015-09-17_12_01.mat
- 40097_mk2GNG1_LearnVerData_2015-06-20_10_27.mat
- 40071_mk2GNG1_LearnVerData_2015-04-14_14_31.mat
- 39982_mk2GNG1_LearnVerData_2015-07-30_11_28.mat
- 39891_mk2GNG1_LearnVerData_2015-09-19_11_50.mat
- 39875_mk2GNG1_LearnVerData_2016-03-22_12_53.mat
- 39867_mk2GNG1_LearnVerData_2015-07-11_11_30.mat
- 39750_mk2GNG1_LearnVerData_2015-09-15_13_08.mat
- 39701_mk2GNG1_LearnVerData_2016-04-30_12_09.mat
- 39545_mk2GNG1_LearnVerData_2015-10-10_12_17.mat
- 39511_mk2GNG1_LearnVerData_2015-10-05_12_41.mat
- 39271_mk2GNG1_LearnVerData_2015-02-14_11_03.mat
- 39263_mk2GNG1_LearnVerData_2015-08-13_11_17.mat
- 39164_mk2GNG1_LearnVerData_2015-08-06_11_40.mat
- 39149_mk2GNG1_LearnVerData_2015-09-24_11_00.mat
- 38943_mk2GNG1_LearnVerData_2015-11-10_11_56.mat
- 38943_mk2GNG1_LearnVerData_2015-11-10_11_28.mat
- 38919_mk2GNG1_LearnVerData_2015-02-25_15_42.mat
- 38836_mk2GNG1_LearnVerData_2015-07-04_13_54.mat
- 38794_mk2GNG1_LearnVerData_2015-04-24_11_30.mat
- 38737_mk2GNG1_LearnVerData_2015-09-12_12_20.mat
- 38620_mk2GNG1_LearnVerData_2016-06-25_11_37.mat
- 38505_mk2GNG1_LearnVerData_2015-07-11_11_02.mat
- 38471_mk2GNG1_LearnVerData_2015-03-25_11_36.mat
- 38406_mk2GNG1_LearnVerData_2015-07-18_14_24.mat
- 38281_mk2GNG1_LearnVerData_2014-10-31_11_59.mat
- 38273_mk2GNG1_LearnVerData_2016-06-28_10_19.mat
- 38190_mk2GNG1_LearnVerData_2015-07-04_12_06.mat
- 38133_mk2GNG1_LearnVerData_2015-03-12_15_01.mat
- 38059_mk2GNG1_LearnVerData_2015-10-20_10_35.mat
- 38000_mk2GNG1_LearnVerData_2014-11-29_12_07.mat
- 37846_mk2GNG1_LearnVerData_2015-03-27_14_11.mat
- 37606_mk2GNG1_LearnVerData_2014-12-01_12_50.mat
- 37408_mk2GNG1_LearnVerData_2015-03-27_10_49.mat
- 37291_mk2GNG1_LearnVerData_2016-02-13_14_26.mat
- 37283_mk2GNG1_LearnVerData_2015-10-30_10_59.mat
- 36962_mk2GNG1_LearnVerData_2016-01-18_11_35.mat
- 36475_mk2GNG1_LearnVerData_2015-06-23_11_10.mat
- 35980_mk2GNG1_LearnVerData_2015-06-23_11_58.mat
- 35915_mk2GNG1_LearnVerData_2016-03-05_15_01.mat
- 35675_mk2GNG1_LearnVerData_2015-02-19_11_42.mat
- 35584_mk2GNG1_LearnVerData_2015-06-22_12_55.mat
- 35535_mk2GNG1_LearnVerData_2015-06-30_11_21.mat
- 35485_mk2GNG1_LearnVerData_2015-08-17_11_10.mat
- 35477_mk2GNG1_LearnVerData_2015-04-01_12_21.mat
- 35451_mk2GNG1_LearnVerData_2015-02-01_11_08.mat
- 35428_mk2GNG1_LearnVerData_2015-02-27_11_04.mat
- 35352_mk2GNG1_LearnVerData_2014-11-19_14_02.mat
- 35337_mk2GNG1_LearnVerData_2015-01-17_15_10.mat
- 35311_mk2GNG1_LearnVerData_2015-04-26_12_37.mat
- 35097_mk2GNG1_LearnVerData_2014-12-16_11_12.mat
- 34983_mk2GNG1_LearnVerData_2015-02-19_13_21.mat
- 34918_mk2GNG1_LearnVerData_2015-08-12_12_07.mat
- 34884_mk2GNG1_LearnVerData_2015-04-10_11_51.mat
- 34686_mk2GNG1_LearnVerData_2015-03-21_11_46.mat
- 34538_mk2GNG1_LearnVerData_2015-08-27_11_12.mat
- 34520_mk2GNG1_LearnVerData_2015-03-23_11_57.mat
- 34470_mk2GNG1_LearnVerData_2015-01-31_15_59.mat
- 34421_mk2GNG1_LearnVerData_2015-04-17_12_20.mat
- 34314_mk2GNG1_LearnVerData_2015-06-26_12_26.mat
- 34280_mk2GNG1_LearnVerData_2015-10-30_13_17.mat
- 34207_mk2GNG1_LearnVerData_2015-02-01_11_38.mat
- 34199_mk2GNG1_LearnVerData_2015-05-28_14_30.mat
- 34132_mk2GNG1_LearnVerData_2015-02-20_16_27.mat
- 34041_mk2GNG1_LearnVerData_2015-07-18_12_51.mat
- 34033_mk2GNG1_LearnVerData_2015-01-23_12_42.mat
- 33894_mk2GNG1_LearnVerData_2015-01-09_11_37.mat
- 33829_mk2GNG1_LearnVerData_2015-06-15_11_09.mat
- 33803_mk2GNG1_LearnVerData_2015-08-03_15_09.mat
- 33753_mk2GNG1_LearnVerData_2016-07-04_11_31.mat
- 33639_mk2GNG1_LearnVerData_2015-01-21_12_31.mat
- 33530_mk2GNG1_LearnVerData_2014-12-10_16_35.mat
- 33522_mk2GNG1_LearnVerData_2015-10-27_12_38.mat
- 33464_mk2GNG1_LearnVerData_2015-04-01_12_03.mat
- 33449_mk2GNG1_LearnVerData_2015-01-17_10_15.mat
- 33431_mk2GNG1_LearnVerData_2015-07-09_12_10.mat
- 33407_mk2GNG1_LearnVerData_2014-12-22_10_31.mat
- 33183_mk2GNG1_LearnVerData_2016-02-20_12_44.mat
- 33092_mk2GNG1_LearnVerData_2015-07-20_11_33.mat
- 33035_mk2GNG1_LearnVerData_2015-08-05_11_47.mat
- 32672_mk2GNG1_LearnVerData_2015-12-12_11_32.mat
- 32581_mk2GNG1_LearnVerData_2015-11-21_11_54.mat
- 32524_mk2GNG1_LearnVerData_2015-05-12_11_49.mat
- 32458_mk2GNG1_LearnVerData_2015-04-02_11_03.mat
- 32417_mk2GNG1_LearnVerData_2015-06-13_12_40.mat
- 32391_mk2GNG1_LearnVerData_2016-04-01_11_03.mat
- 32367_mk2GNG1_LearnVerData_2015-03-30_12_10.mat
- 32359_mk2GNG1_LearnVerData_2015-06-13_11_59.mat
- 32250_mk2GNG1_LearnVerData_2015-03-14_15_27.mat
- 32193_mk2GNG1_LearnVerData_2015-06-27_16_37.mat
- 32177_mk2GNG1_LearnVerData_2016-01-19_11_33.mat
- 32151_mk2GNG1_LearnVerData_2015-07-01_12_50.mat
- 32128_mk2GNG1_LearnVerData_2016-03-05_11_55.mat
- 32078_mk2GNG1_LearnVerData_2015-04-02_11_46.mat
- 32052_mk2GNG1_LearnVerData_2015-06-22_12_21.mat
- 32003_mk2GNG1_LearnVerData_2016-04-12_10_57.mat
- 31997_mk2GNG1_LearnVerData_2015-03-26_10_42.mat
- 31906_mk2GNG1_LearnVerData_2015-07-04_14_54.mat
- 31856_mk2GNG1_LearnVerData_2015-01-22_10_56.mat
- 31765_mk2GNG1_LearnVerData_2015-07-16_13_36.mat
- 31674_mk2GNG1_LearnVerData_2016-07-01_11_31.mat
- 31559_mk2GNG1_LearnVerData_2015-04-29_10_45.mat
- 31542_mk2GNG1_LearnVerData_2015-07-03_11_05.mat
- 31534_mk2GNG1_LearnVerData_2015-08-01_11_50.mat
- 31526_mk2GNG1_LearnVerData_2015-04-17_11_53.mat
- 31401_mk2GNG1_LearnVerData_2015-03-26_10_50.mat
- 31377_mk2GNG1_LearnVerData_2015-07-23_12_24.mat
- 31278_mk2GNG1_LearnVerData_2015-06-08_11_40.mat
- 31237_mk2GNG1_LearnVerData_2015-12-14_13_53.mat
- 31179_mk2GNG1_LearnVerData_2015-10-02_11_50.mat
- 31112_mk2GNG1_LearnVerData_2015-06-27_11_51.mat
- 31104_mk2GNG1_LearnVerData_2015-06-27_11_50.mat
- 31070_mk2GNG1_LearnVerData_2015-02-18_15_20.mat
- 31013_mk2GNG1_LearnVerData_2015-03-09_11_23.mat
- 30999_mk2GNG1_LearnVerData_2016-02-20_11_46.mat
- 30973_mk2GNG1_LearnVerData_2016-02-15_11_31.mat
- 30833_mk2GNG1_LearnVerData_2015-11-07_14_07.mat
- 30775_mk2GNG1_LearnVerData_2016-07-05_14_26.mat
- 30353_mk2GNG1_LearnVerData_2014-10-20_14_32.mat
- 30262_mk2GNG1_LearnVerData_2015-06-24_14_47.mat
- 30213_mk2GNG1_LearnVerData_2015-05-23_13_47.mat
- 30197_mk2GNG1_LearnVerData_2015-02-01_11_39.mat
- 30148_mk2GNG1_LearnVerData_2014-10-31_11_10.mat
- 30122_mk2GNG1_LearnVerData_2015-06-23_11_35.mat
- 29850_mk2GNG1_LearnVerData_2015-07-25_11_44.mat
- 29801_mk2GNG1_LearnVerData_2015-04-10_10_15.mat
- 29660_mk2GNG1_LearnVerData_2014-11-29_14_02.mat
- 29637_mk2GNG1_LearnVerData_2014-11-21_15_05.mat
- 29629_mk2GNG1_LearnVerData_2014-11-21_11_33.mat
- 29538_mk2GNG1_LearnVerData_2015-07-22_12_40.mat
- 29520_mk2GNG1_LearnVerData_2015-03-17_11_56.mat
- 29298_mk2GNG1_LearnVerData_2015-06-29_10_40.mat
- 28746_mk2GNG1_LearnVerData_2015-05-02_11_25.mat
- 28704_mk2GNG1_LearnVerData_2015-03-26_11_51.mat
- 28670_mk2GNG1_LearnVerData_2015-05-26_12_41.mat
- 28647_mk2GNG1_LearnVerData_2015-01-30_11_28.mat
- 28480_mk2GNG1_LearnVerData_2015-04-21_11_14.mat
- 28431_mk2GNG1_LearnVerData_2015-03-30_11_07.mat
- 28399_mk2GNG1_LearnVerData_2014-12-10_10_45.mat
- 28142_mk2GNG1_LearnVerData_2015-08-20_12_04.mat
- 28092_mk2GNG1_LearnVerData_2015-03-25_11_49.mat
- 28043_mk2GNG1_LearnVerData_2015-01-12_11_53.mat
- 27862_mk2GNG1_LearnVerData_2015-07-27_12_06.mat
- 27847_mk2GNG1_LearnVerData_2015-07-25_11_01.mat
- 27797_mk2GNG1_LearnVerData_2015-03-30_12_04.mat
- 27698_mk2GNG1_LearnVerData_2014-08-05_12_13.mat
- 27664_mk2GNG1_LearnVerData_2015-04-10_11_36.mat
- 27490_mk2GNG1_LearnVerData_2015-07-27_13_30.mat
- 27300_mk2GNG1_LearnVerData_2015-08-13_13_25.mat
- 27169_mk2GNG1_LearnVerData_2015-02-16_13_01.mat
- 27102_mk2GNG1_LearnVerData_2015-04-08_12_48.mat
- 27029_mk2GNG1_LearnVerData_2015-06-17_12_34.mat
- 26997_mk2GNG1_LearnVerData_2014-11-11_10_36.mat
- 26948_mk2GNG1_LearnVerData_2015-02-17_13_51.mat
- 26815_mk2GNG1_LearnVerData_2015-07-16_12_15.mat
- 26807_mk2GNG1_LearnVerData_2015-02-01_13_52.mat
- 26724_mk2GNG1_LearnVerData_2015-04-07_14_02.mat
- 26690_mk2GNG1_LearnVerData_2015-07-21_10_48.mat
- 26633_mk2GNG1_LearnVerData_2015-03-25_14_09.mat
- 26526_mk2GNG1_LearnVerData_2015-05-26_11_05.mat
- 26518_mk2GNG1_LearnVerData_2015-08-17_13_05.mat
- 26500_mk2GNG1_LearnVerData_2015-04-26_12_54.mat
- 26401_mk2GNG1_LearnVerData_2015-08-18_11_46.mat
- 26328_mk2GNG1_LearnVerData_2015-07-11_11_20.mat
- 26161_mk2GNG1_LearnVerData_2014-12-08_11_41.mat
- 26153_mk2GNG1_LearnVerData_2014-10-15_15_28.mat
- 26047_mk2GNG1_LearnVerData_2014-11-29_10_57.mat
- 26005_mk2GNG1_LearnVerData_2015-05-22_12_44.mat
- 25890_mk2GNG1_LearnVerData_2015-05-02_11_46.mat
- 25742_mk2GNG1_LearnVerData_2015-04-29_16_55.mat
- 25684_mk2GNG1_LearnVerData_2015-07-04_12_51.mat
- 25569_mk2GNG1_LearnVerData_2014-11-04_12_18.mat
- 25510_mk2GNG1_LearnVerData_2015-02-16_14_06.mat
- 25502_mk2GNG1_LearnVerData_2015-06-26_11_34.mat
- 25460_mk2GNG1_LearnVerData_2015-01-31_17_01.mat
- 25403_mk2GNG1_LearnVerData_2015-08-03_11_39.mat
- 25395_mk2GNG1_LearnVerData_2016-02-17_13_58.mat
- 25387_mk2GNG1_LearnVerData_2015-01-29_10_47.mat
- 25353_mk2GNG1_LearnVerData_2014-11-20_11_46.mat
- 25338_mk2GNG1_LearnVerData_2014-10-09_13_15.mat
- 25148_mk2GNG1_LearnVerData_2015-06-19_10_42.mat
- 25098_mk2GNG1_LearnVerData_2015-01-07_11_14.mat
- 25072_mk2GNG1_LearnVerData_2015-06-20_11_23.mat
- 25064_mk2GNG1_LearnVerData_2014-08-30_10_36.mat
- 25007_mk2GNG1_LearnVerData_2015-01-10_12_16.mat
- 24976_mk2GNG1_LearnVerData_2015-02-16_10_10.mat
- 24943_mk2GNG1_LearnVerData_2015-04-08_14_00.mat
- 24935_mk2GNG1_LearnVerData_2014-11-10_11_42.mat
- 24927_mk2GNG1_LearnVerData_2015-02-28_10_43.mat
- 24851_mk2GNG1_LearnVerData_2015-01-06_12_34.mat
- 24844_mk2GNG1_LearnVerData_2015-01-26_13_11.mat
- 24836_mk2GNG1_LearnVerData_2015-07-11_12_05.mat
- 24828_mk2GNG1_LearnVerData_2015-02-04_10_58.mat
- 24752_mk2GNG1_LearnVerData_2015-01-09_11_29.mat
- 24711_mk2GNG1_LearnVerData_2014-10-25_11_52.mat
- 24489_mk2GNG1_LearnVerData_2015-02-06_12_40.mat
- 24471_mk2GNG1_LearnVerData_2015-01-15_10_45.mat
- 24463_mk2GNG1_LearnVerData_2015-04-08_11_25.mat
- 24430_mk2GNG1_LearnVerData_2014-12-01_15_42.mat
- 24406_mk2GNG1_LearnVerData_2015-02-03_12_40.mat
- 24356_mk2GNG1_LearnVerData_2015-01-30_11_38.mat
- 24349_mk2GNG1_LearnVerData_2014-11-08_10_44.mat
- 24307_mk2GNG1_LearnVerData_2015-06-16_12_47.mat
- 24281_mk2GNG1_LearnVerData_2014-12-10_11_31.mat
- 24216_mk2GNG1_LearnVerData_2015-05-23_12_36.mat
- 24190_mk2GNG1_LearnVerData_2015-01-27_13_18.mat
- 24125_mk2GNG1_LearnVerData_2016-02-18_11_20.mat
- 24091_mk2GNG1_LearnVerData_2015-05-02_13_19.mat
- 24059_mk2GNG1_LearnVerData_2014-11-24_10_38.mat
- 23986_mk2GNG1_LearnVerData_2015-05-26_12_38.mat
- 23838_mk2GNG1_LearnVerData_2015-01-24_12_18.mat
[truncated: 257 more entries]
