# Supplementary material for: Change, stability, and instability in the Pavlovian guidance of behaviour from adolescence to young adulthood
Source: PLoS Comput Biol. 2018 Dec 31;14(12):e1006679. doi: 10.1371/journal.pcbi.1006679 (PMC6329529; doi:10.1371/journal.pcbi.1006679)
Supplement: S4 Data — This includes the ‘master script’ GNGmodelFit2, that can be used to fit a number of different models by expectation maximization and forms the core of the analyses in the main paper. It can be used with a number of models also provided. These are functions that provide the likelihood (ll) for different models. For example, ‘ll2baepxbm’ stands for ‘two-beta, one-learning-rate alpha, one lapse rate ‘e’, one pavlovian bias ‘p’, one go-bias (the second ‘b’), one memory parameter ‘m’. In contrast, ‘llb2a…’ is the model with two learning rates, called ‘valenced learning’ in the text. Finally, three functions are provided to generate simulated data and re-fit them. simGNG1b2a simulates valenced learning, and simGNG1bba valenced sensitivity data. The function GNGmodelFit_4sims is can be used to re-fit generated data, either with the ‘correct’, generative, or an alternative model. (ZIP) [file pcbi.1006679.s013.zip › GNGmodelFit_4sims.m]

function nativeRes = GNGmodelFit_4sims(llmodel,datDir,resDir,outpName)
% function GNGmodelFit1_4sims(llmodel,datDir,resDir,outpName)
% wrapper for EM model fits FOR SIMULATED DATA WITHOUR RTs,
% using ll*.mat for the Go-NoGo models by Q. J. M. Huys & M. Moutoussis
% datDir contains the (unzipped) *LearnVerData_2*.mat datafiles
% resDir is where output is written. THESE MUST NOT HAVE GAPS,
% so use '...\MYDOCU~1\...' NOT '...\My Documents\...'. Do dir /X if in doubt. 
%
% for llmodel = 10, exp(x(1:2)         = beta : reward sensitivities
% (i.e. ll2baexpb)  1./(1+exp(-x(3)))  = alfa : learning rate
%                   exp(x(4))          = epsilon: Pavlovian wt. of Vcue into Qgo
%                   1/(1+exp(-x(5)))   = g : Irreducible noise param: 
%                                            \xi of paper below is 1-g and it is
%                                            xi which is stored in *NatRes* .
%                   x(6)               = bias (?? go bias ??)
%
% See Guitart-Masip et al 2012 'affect - effect'
% by Quentin J. M. Huys at UCL, London 2011-2012 and Michael Moutoussis 2013-16


try, llmodel; catch llmodel=1; end;
try 
  resDir;  
catch 
  % resDir='D:\My Documents\experiments\NSPN_data_analysis\GNG1_UCHANGE_analysis\';
  % Next line - deliberately no trailing fs :
  resDir = '~/Dropbox/FIL_aux/Holly_MM/auxil/UCHANGE_stab_baseline/working_analysis/'; 
end
try 
  datDir;   
catch, 
  datDir=pwd; 
end
try, outpName; catch, outpName= [datestr(now,'yyyymmddHHMM') '_']; end;

clear E bici ddl ff iL ld mu nu whichinf;  % instead of 'clear all'
% consider:  clear emit LL PL V Z et exx E bici ddl ff iL ld mu nu whichinf; 
 
% menu-like parameters :
dosave = 1;
docomp = 1;
docheck = 0; derch = []; dcn=0;  %0.25; % check derivatives every now and then ... 
Nsample = 2000;
IDlen = 5; % 5 digit numbers for IDs - as used in NSPN
emitMax = 300;
minEnd  = 25;   % will check at least these many iterations to make sure all OK.
fs = filesep;

% Check that there is valid data to analyse etc: 

if exist(resDir,'dir') ~= 7
    error(['GNG fit aborted because results dir. ' resDir ' not found']);
end

whichinf=llmodel; % This is which log-likelihood model to apply
dt = datestr(now,'yyyymmddHHMM');
cwd = pwd;

%% load the data in vector form. was just: load VectorsModel
subjects=filesCellArr(datDir,'LearnVerData_2');
if (length(subjects) < 1)
    errMsg = ['No suitable files to analyse found in dir. ' datDir];
    error(errMsg);
end

for i=1:length(subjects) 
    numID =  str2num(subjects{i}(1:IDlen));  % as per NSPN
    if isempty(numID); numID = str2num(subjects{i}(3:IDlen)); end; % as per
        % fMRI-REDIT, which has IDs e.g. FR101b, but the '101' bit should be unique.
    if isempty(numID); error(['Could not work out numerical ID in GNGmodelFit1 ...']); end;
    analID(i,:)=[i, numID]; 
end
if dosave % save a list of the ID's to analyse
   csvwrite([resDir fs outpName 'IDs.csv'],analID);
end

cd(datDir);


for z=1:length(subjects)
    subject=subjects{z};
    
    load(subjects{z});
    
    a=LearnVerData(:,13);   % was a=LearnVerData(:,12); which is the RT column ?
    % here had: a(a>1)=1; This appears to be a check from the RT if any response was made, even if late etc.
    % For simulated results, col. 13 (action code) is only 1 or 0 anyway.
    a(a==0)=2; % NoGo
    A{z}=a; 
    R{z}=LearnVerData(:,17);
    S{z}=LearnVerData(:,2);
    
end
%%

%for k=1:3; for j=1:2; a{k,j} = A{k,j}; r{k,j} = R{k,j};end;end
%R=r; A=a; clear a r; 

% ff{1} = 'llba';  % replaced with ll666, which is a reduced rendition of
% llb2aepxbm, an advanced  model, so that param-by-param testing can take place.
ff{1} = 'll666';    
ff{2} = 'llbax';
ff{3} = 'llbaqx';
ff{4} = 'llbaxb';
ff{5} = 'llbaeppxb';
ff{6} = 'llba2epxb';
ff{7} = 'll2bax';
ff{8} = 'll2baqx';
ff{9} = 'll2baxb';
ff{10} = 'll2baepxb';
ff{11} = 'll2baepxbm';
ff{12} = 'llb2aepxbm';
ff{13} = 'llbraepxbm';

Npar=[6 3 4 4 5 6 4 5 5 6 7 6 6]; % This has to match the number of parameters in the ff list.
    % This is the length of the 'x' argument in the ll*.m . Note ff{12},ff{13} can be used 
    % with either 6 (default) or 7 params. SEE ALSO BLOCK FOR STORING NATIVE SPACE PARAMS AT END !!
Np = Npar(whichinf);

for k=1:length(ff); ld{k} = [dt '-' ff{k}];end

Nsj=length(A);
Z.mu=zeros(Np,1);
Z.nui=eye(Np);

options=optimset('display','off');%,'DerivativeCheck','on');
warning('off','optim:fminunc:SwitchingMethod')


emit=0;
while 1;emit=emit+1;sj=0;

	% E step......................................................
	
	
	for sj=1:length(A); 

	   a=A{sj};
	   r=R{sj};
           s=S{sj};

	   ex=-1;tmp=0;tmp1=0;
	   while ex<1;
	       init=.1*randn(Np,1); 
	       if docheck && rand() < docheck
              dcn = dcn + 1;
		      [d, dy, dh] = checkgrad(ff{whichinf},init,.001, a, r,s, Z,1);
              derch(:,:,dcn) = [dy, dh];
              disp('Derivative check, analytic ... numerical :');
              disp([dy, dh]); 
              % if rem(dcn,10)==0; save([resDir fs 'derch.mat'],'derch'); end;
           end
	       %else 
	       ex=1;
	       str='[est,fval,ex,foo,foo, hessMat] = fminunc(@(x)';
               str=[str ff{whichinf}  '(x, a, r, s, Z,1),init,options);'];
	       eval(str);
	       if ex<0 ; tmp=tmp+1; fprintf('didn''t converge %i times exit status %i\r',tmp,ex); end
		  %end
	    end

		exx(sj)=ex;
		E(:,sj)=est;				% Subjets' parameter estimate
		V(:,sj) = diag(inv(full(hessMat)));	% inverse of Hessian = variance
		PL(sj) = fval;				% posterior likelihood
		eval(['LL(sj)=' ff{whichinf} '(est,a,r,s,Z,0);']);	% likelihood 

		fprintf('Emit=%i subject %i exit status=%i\r',emit,sj,exx(sj))
	end
	

	% M step using factorized posterior .................................
	mu = mean(E,2); 
	nu = sqrt(sum(E.^2 + V,2)/Nsj - mu .^2); 
	Z.mu = mu; Z.nui = inv(diag(nu.^2));

    disp(' ');  disp('[mu nu] :'); 	[mu nu]

	par(emit,:) = [sum(LL) sum(PL) mu' nu(:)'];						% save stuff
	et(emit,:,:) = E;
	if dosave; 
		eval(['save ' resDir '/' ld{whichinf} ' mu nu E V LL PL par et Z exx emit ld ff whichinf;']);
	end
	% check convergence or max. iterations allowed ......................
	if emit>1
          if sum(abs(par(emit,2:end)-par(emit-1,2:end)))<1e-3 && (emitMax - emit)> minEnd 
            % if we have converged and we are not near the end, bring the end forward:
            emitMax = emit + minEnd;
          end
    end
    if emit>=emitMax 
          if sum(abs(par(emit,2:end)-par(emit-1,2:end)))>1e-3
            fprintf('\n *** NOT converged but hit max. em it allowed *** \n')
          else
            fprintf('\n *** converged *** \n');
          end
          break;
    end
end

% Some additional 'diagnostic' measures of the stability of the approx. for the last fewiterns.
span = max([minEnd, round(emit*0.05)]); % Don't use proportional span if too few iterns.
endAvPar = squeeze(    mean(et((emit-span+1):emit,:,:)) )' ;
endSDPar = squeeze(sqrt(var(et((emit-span+1):emit,:,:))))' ; % within-participant SD  for each param.
betPtAv  = mean(endAvPar);
betPtSD  = sqrt(var(endAvPar));                                 % between-participant SD  " ...
relInst  = endSDPar ./ ( ones(size(endAvPar,1),1)* betPtSD) ;   % Relative instability - ratio of within-pt SD to
           % between-pt SD. 
[maxInstVal, maxInstInd] = max(relInst);
for i=1:Np
  worst(i,:) = [analID(maxInstInd(i),2) , maxInstVal(i), betPtAv(i), betPtSD(i)];
end
REM =' endAvPar is the averaged values of each param. and participant over the last few iterations;\n endSDPar is the within-participant SD for each param. betPtAv and SD are the measures\n across participants, using just the means for each pt.\n relInst is the relative instability - the ratio of within to between pt SD.\n Finally worst is a table where for each param (row), the worst-affected pt. ID is recorded,\n then their relative inst. for that param, then the mean and SD of the estimates for this param across pts.';
save([resDir fs dt 'FinalEst.mat'], 'emit','span','endAvPar', 'endSDPar', 'betPtAv', 'betPtSD', 'relInst',  'worst', 'REM');


if docomp 
	oo = ones(1,Nsample);
	muo = mu*oo; nuo = nu*oo;

	rand('seed',sum(100*clock));
	LLi=zeros(Nsample,1);
	ddl = zeros(Np,Nsj);

	for sj=1:length(A);
		fprintf('subject %i \r',sj)
		a=A{sj};
		r=R{sj};
        s=S{sj};

		est = diag(sqrt(nu))*randn(Np,Nsample)+mu*ones(1,Nsample);
		for k=1:Nsample;
			LLi(k)=feval(ff{whichinf},est(:,k),a,r,s,Z,0);
			if ~mod(k,50);fprintf('subject %i sample %i\r',sj,k);end
		end
		iL(sj) = log(sum(exp(-LLi))/Nsample);
	end


	% compute integrated BIC 
	for k=1:length(A); Nch(k)=length(A{k});end; Nch = Nch(:);	
    % Corrected in May 2016, confirmed by QH :
    bici  = -2*sum(iL) + (Np+Np)*log(sum(Nch)); % integrated BIC - Np means and Np sigmas ?
    
	eval(['save ' resDir '/' ld{whichinf} '_meanerror bici iL ddl mu nu E ld ff whichinf']);
end

% A bit more repackaging :
nativeRes = []; % matrix with IDs, params and iL's in native space.
if llmodel==10
  nativeRes(:,1)   =  analID(:,2);
  nativeRes(:,2:3) =  exp( E(1:2,:)') ;
  nativeRes(:,4)   =  1 ./ (1 + exp(-E(3,:)')) ;
  nativeRes(:,5)   =  exp( E(4,:)') ;
  nativeRes(:,6)   =  1 - (1 ./ (1 + exp(-E(5,:)'))) ; % REM \xi = 1-g
  nativeRes(:,7)   =  E(6,:)';
  nativeRes(:,8)   =  iL' ;
  headings = {'pt_ID','bet_Appet','bet_Aver','lrnRate','PavBias','irNoiseXi','GoBias','iLik'};
  % The line below will store the pt_ID as float but it doesn't matter (R is OK w. it too):
  mat2csv2Dfl(nativeRes,[resDir fs outpName 'NatRes.csv'],1,1,headings);
elseif llmodel==11
  nativeRes(:,1)   =  analID(:,2);
  nativeRes(:,2:3) =  exp( E(1:2,:)') ;
  nativeRes(:,4)   =  1 ./ (1 + exp(-E(3,:)')) ;
  nativeRes(:,5)   =  exp( E(4,:)') ;
  nativeRes(:,6)   =  1 - (1 ./ (1 + exp(-E(5,:)'))) ; % REM \xi = 1-g
  nativeRes(:,7)   =  E(6,:)';
  nativeRes(:,8)   =  1 ./ (1 + exp(-E(7,:)')) ;  % memory param transf. similar to learn rate 
  nativeRes(:,9)   =  iL' ;
  headings = {'pt_ID','beta','lrnRApp','lrnRAve','PavBias','irNoiseXi','GoBias','mem','iLik'};
  % The line below will store the pt_ID as float but it doesn't matter (R is OK w. it too):
  mat2csv2Dfl(nativeRes,[resDir fs outpName 'NatRes.csv'],1,1,headings);
elseif llmodel==12 && Np==6   % Only catering for default for now ...
  nativeRes(:,1)   =  analID(:,2);
  nativeRes(:,2) =  exp( E(1,:)') ;
  nativeRes(:,3:4)   =  1 ./ (1 + exp(-E(2:3,:)')) ;
  nativeRes(:,5)   =  exp( E(4,:)') ;
  nativeRes(:,6)   =  1 - (1 ./ (1 + exp(-E(5,:)'))) ; % REM \xi = 1-g
  nativeRes(:,7)   =  E(6,:)';
  nativeRes(:,8)   =  iL' ;
  headings = {'pt_ID','beta','lrnRApp','lrnRAve','PavBias','irNoiseXi','GoBias','iLik'};
  % The line below will store the pt_ID as float but it doesn't matter (R is OK w. it too):
  mat2csv2Dfl(nativeRes,[resDir fs outpName 'NatRes.csv'],1,1,headings);
elseif llmodel==13 && Np==6   % Only catering for default (full memory) for now ...
  nativeRes(:,1)   =  analID(:,2);
  nativeRes(:,2:3) =  exp( E(1:2,:)') ;  % beta=bet_Appet and brat = bet_Aver/bet_Appet
  nativeRes(:,4)   =  1 ./ (1 + exp(-E(3,:)')) ;
  nativeRes(:,5)   =  exp( E(4,:)') ;
  nativeRes(:,6)   =  1 - (1 ./ (1 + exp(-E(5,:)'))) ; % REM \xi = 1-g
  nativeRes(:,7)   =  E(6,:)';
  nativeRes(:,8)   =  iL' ;
  headings = {'pt_ID','beta','brat','lrnRate','PavBias','irNoiseXi','GoBias','iLik'};
  % The line below will store the pt_ID as float but it doesn't matter (R is OK w. it too):
  mat2csv2Dfl(nativeRes,[resDir fs outpName 'NatRes.csv'],1,1,headings);
else
  warning('Not ready to store params. in their native form ... ');
end


cd(cwd);    % Back to where we were
disp(' ');
disp(['EM with iBIC fit finished; results in ' resDir]);
disp('Parameters in E transformed acc. to ll*.mat function used');
if sum(abs(par(emit,2:end)-par(emit-1,2:end)))>1e-3; warning('*** EM NOT converged but hit max. iter. allowed - CHECK WHAT''S UP! ***'); end

return; %% end of whole function
