# Supplementary material for: Change, stability, and instability in the Pavlovian guidance of behaviour from adolescence to young adulthood
Source: PLoS Comput Biol. 2018 Dec 31;14(12):e1006679. doi: 10.1371/journal.pcbi.1006679 (PMC6329529; doi:10.1371/journal.pcbi.1006679)
Supplement: S4 Data — This includes the ‘master script’ GNGmodelFit2, that can be used to fit a number of different models by expectation maximization and forms the core of the analyses in the main paper. It can be used with a number of models also provided. These are functions that provide the likelihood (ll) for different models. For example, ‘ll2baepxbm’ stands for ‘two-beta, one-learning-rate alpha, one lapse rate ‘e’, one pavlovian bias ‘p’, one go-bias (the second ‘b’), one memory parameter ‘m’. In contrast, ‘llb2a…’ is the model with two learning rates, called ‘valenced learning’ in the text. Finally, three functions are provided to generate simulated data and re-fit them. simGNG1b2a simulates valenced learning, and simGNG1bba valenced sensitivity data. The function GNGmodelFit_4sims is can be used to re-fit generated data, either with the ‘correct’, generative, or an alternative model. (ZIP) [file pcbi.1006679.s013.zip › ll2baepxbm.m]

function [l,dl,QQ,VV,BB] = ll2baepxbm(x, a, r, s, Z,doprior)
% by Quentin Huys & Michael Moutoussis for NSPN.
% x : parameter vector (see below for components) in transformed space.
% a : experimental data, i.e. actions emitted at each timepoint.
%     1=go, 2=no-go - transformed from col. 12 of Guitart-Masip output
% r : the corresponding returns, profit / zero / loss (ultimately from col. 17)
% s : the stimuli (cues) for each trial
% Z : Z.mu and Z.nui appear to be the suff stat of the prior over x.
%     They are derived in main script as Z.mu = mu; Z.nui = inv(diag(nu.^2));
%     so Z.nui is precision rather than covariance ??

dodiff=nargout==2;
np = length(x);
beta 	= exp(x(1:2));       % sensitivity to gain and loss         
alfa 	= 1./(1+exp(-x(3))); % learning rate
epsilon = exp(x(4));         % 'pavlovian' parameter. Weigth of Vcue into Qgo
g       = 1/(1+exp(-x(5)));  % non-lapse rate (a la QH !)
bias	= x(6);              % bias towards action rather than inaction.
m       = 1./(1+exp(-x(7))); % memory rate param, transf. just like learning rate

trN = length(a); % was 240

if doprior
	 lp = -1/2 * (x-Z.mu)'*Z.nui*(x-Z.mu) - 1/2*log(2*pi/det(Z.nui)); %
	dlp = - Z.nui*(x-Z.mu) ;
else
	lp = 0;
	dlp = zeros(np,1);
end

% initialize 
l=0;
dl=zeros(np,1);       % gradient of l

pa=zeros(2,1);
V=zeros(1,4);   % These will concern only current timestep V
Q=zeros(2,4);   % and Q vals ...

dQdb = zeros(2,4,2);    % 2 actions, 4 states, 2 parameters (transf. appet/aver betas)
dQde = zeros(2,4);      % 2 actions, 4 states, 1 param (transf. learn. rate)
dQd7 = zeros(2,4);      % 2 actions, 4 states, 1 param (transf. memory par.)  NEW !
                        %   '7' here refers to x(7).
dVdb = zeros(4,2);      % 4 states, 2 parameters
dVde = zeros(4,1);  
dVd7 = zeros(4,1);      % dV/dx(7)

QQ = zeros(2,trN);
BB = zeros(1,trN);
VV = NaN*zeros(1,trN);

for t=1:trN                    % for each timepoint.
    ca  = a(t);    ua=3-ca;    % chosen  & unchosen actions at time t
    ss  = s(t);                   
    us  = 1:4;     us=us(us~=ss);  % seen (ss) and unseen (us) stimuli or states.
	rho = sum(ss==[1 3]);      % win (rho=1) or loss (rho=0) stimulus context
	go  = ss<3;
    
	er = beta(2-rho) * r(t);   % effective return (?)
	eps = epsilon;             % 'pavlovian' parameter. Weigth of Vcue into Qgo

	QQ(:,t)= Q(:,ss);          
	VV(t)  = eps*V(ss);
	BB(t)  = bias;

	q = Q(:,ss); 
	q(1) = q(1) + eps * V(ss) + bias;    % add Pavlovian effect and go bias 

	l0 = q - max(q);
	la = l0 - log(sum(exp(l0)));
	p0 = exp(la);                  % p0 is the sigmoid part of the policy Py
	pg = g*p0 + (1-g)/2;           % finally adjust for non-lapse rate
	l = l + log(pg(ca));           % accumulate sum log likelihood
	l0 = max(q);

	if dodiff
		for k=1:2  % for each of the two b(eta) parameters
			tmp = (dQdb(:,ss,k) + [eps*dVdb(ss,k);0]);  % this is dq(:,ss)/dx(k)
			dl(k) = dl(k) + g*(p0(ca) * (tmp(ca) - p0'*tmp)) / pg(ca);
            
			tmp = (rho==1 & k==1) | (rho==0 & k==2); % I think we are about to 
            % update dQdb and dVdb for the seen stimulus only and the chosen
            % action only 
			dQdb(ca,ss,k) = (1-alfa)*dQdb(ca,ss,k) + alfa*er * tmp;
			dVdb(   ss,k) = (1-alfa)*dVdb(   ss,k) + alfa*er * tmp;
            
            % now update dQdb and dVdb for the unseen and the unchosen acc.
            % to memory param :
			dQdb(ua,ss,k) = m*dQdb(ua,ss,k) ;   % unchosen action, seen stim.
            dQdb(: ,us,k) = m*dQdb(: ,us,k) ;   % all actions, unseen stim.
            dVdb(   us,k) = m*dVdb(   us,k) ;   % dVdb for all unseen stim.
		end

		tmp = (dQde(:,ss) + [eps*dVde(ss);0]);
		dl(3) = dl(3) + g*(p0(ca) * (tmp(ca) - p0'*tmp)) / pg(ca);
        
        % Now update the learning rate elements of dYdx 
        % for the seen stim, chosen action:
		dQde(ca,ss) = (1-alfa)*dQde(ca,ss) + (er-Q(ca,ss))*alfa*(1-alfa);
		dVde(   ss) = (1-alfa)*dVde(   ss) + (er-V(   ss))*alfa*(1-alfa);
        %  ... and for the unchosen and unseen :
		dQde(ua,ss) = m*dQde(ua,ss) ;   % unchosen action, seen stim
        dQde( :,us) = m*dQde( :,us) ;   % all actions, unseen stim
		dVde(   us) = m*dVde(   us) ;   % etc.
        
        
		dl(4) = dl(4) + g*(p0(ca)*eps*V(ss) * ((ca==1)-p0(1))) / pg(ca);

		dl(5) = dl(5) + g*(1-g)*(p0(ca)-1/2)/pg(ca);  % 

        % for go-bias:
		tmp = [1;0];
		dl(6) = dl(6) + g*(p0(ca) * (tmp(ca) - p0'*tmp)) / pg(ca);
        
        %% NEW dl(7) , gradient for the memory parameter. 
        dqd7 = dQd7(:,ss) + [eps*dVd7(ss);0];  % similar form to dqd3 as per tmp above.
        dl(7) = dl(7) +  g*(p0(ca) * (dqd7(ca) - p0'*dqd7)) / pg(ca);      % like dl(3)
        
        dQd7(ca,ss) = (1-alfa)*dQd7(ca,ss);   % NB rpe term falls out as dalpha/dx7=0
        dVd7(   ss) = (1-alfa)*dVd7(   ss);   % 
        % The unencoutered ones are the more interesting here, and have similar forms:
        dQd7(ua,ss) = m*((1-m)*Q(ua,ss) + dQd7(ua, ss));  
        dQd7( :,us) = m*((1-m)*Q( :,us) + dQd7( :, us)); 
        dVd7(   us) = m*((1-m)*V(   us) + dVd7(    us)); 
        %%
    end
        
    % Realized action in/and state: : 
	Q(ca,ss) = Q(ca,ss) + alfa * (er - Q(ca,ss));  
	V(ss)    = V(   ss) + alfa * (er - V(   ss));
    % Unrealized actions in/and states:
    Q(ua,ss) = m*Q(ua,ss);
    Q( :,us) = m*Q(:,us);
    V(us)    = m*V(us);
    
end
l  = -l  - sum(lp);
dl = -dl - dlp;

return;
