# Supplementary material for: Change, stability, and instability in the Pavlovian guidance of behaviour from adolescence to young adulthood
Source: PLoS Comput Biol. 2018 Dec 31;14(12):e1006679. doi: 10.1371/journal.pcbi.1006679 (PMC6329529; doi:10.1371/journal.pcbi.1006679)
Supplement: S4 Data — This includes the ‘master script’ GNGmodelFit2, that can be used to fit a number of different models by expectation maximization and forms the core of the analyses in the main paper. It can be used with a number of models also provided. These are functions that provide the likelihood (ll) for different models. For example, ‘ll2baepxbm’ stands for ‘two-beta, one-learning-rate alpha, one lapse rate ‘e’, one pavlovian bias ‘p’, one go-bias (the second ‘b’), one memory parameter ‘m’. In contrast, ‘llb2a…’ is the model with two learning rates, called ‘valenced learning’ in the text. Finally, three functions are provided to generate simulated data and re-fit them. simGNG1b2a simulates valenced learning, and simGNG1bba valenced sensitivity data. The function GNGmodelFit_4sims is can be used to re-fit generated data, either with the ‘correct’, generative, or an alternative model. (ZIP) [file pcbi.1006679.s013.zip › llbraepxb.m]

function [l,dl,QQ,VV,BB] = llbraepxb(x, a, r, s, Z,doprior)
% by Quentin Huys.
% Adapted for NSPN use by Michael Moutoussis
% x : parameter vector (see below for components) in transformed space.
% a : experimental data, i.e. actions emitted at each timepoint.
%     1=go, 2=no-go - transformed from col. 12 of Guitart-Masip output
% r : the corresponding returns, profit / zero / loss (ultimately from col. 17)
% s : the stimuli (cues) for each trial
% Z : Z.mu and Z.nui appear to be the suff stat of the prior over x.
%     They are derived in main script as Z.mu = mu; Z.nui = inv(diag(nu.^2));
%     so Z.nui is precision rather than covariance ??

dodiff=nargout==2;
np = length(x);
beta 	  = exp(x(1));         % sensitivity to reward (inverse temperature)         
avr       = exp(x(2));         % ratio of aversive to appetitive sensitivity.
alfa 	  = 1./(1+exp(-x(3))); % learning rate
epsilon = exp(x(4));           % 'pavlovian' parameter. Weigth of Vcue into Qgo
g       = 1/(1+exp(-x(5)));
bias	  = x(6);

trN = length(a); % was 240

if doprior
	 lp = -1/2 * (x-Z.mu)'*Z.nui*(x-Z.mu) - 1/2*log(2*pi/det(Z.nui)); %
	dlp = - Z.nui*(x-Z.mu) ;
else
	lp = 0;
	dlp = zeros(np,1);
end

% initialize 
l=0;
dl=zeros(np,1);

pa=zeros(2,1);
V=zeros(1,4); 
Q=zeros(2,4); 

dQdb = zeros(2,4,2);
dQde = zeros(2,4);
dVdb = zeros(4,2);
dVde = zeros(4,1);
QQ = zeros(2,trN);
BB = zeros(1,trN);
VV = NaN*zeros(1,trN);

for t=1:length(a)
	rho = sum(s(t)==[1 3]);
	go  = s(t)<3;

	er = beta(2-rho) * r(t);
	eps = epsilon;

	QQ(:,t)= Q(:,s(t));
	VV(t)  = eps*V(s(t));
	BB(t)  = bias;

	q = Q(:,s(t)); 
	q(1) = q(1) + eps * V(s(t)) + bias;    % add Pavlovian effect 

	l0 = q - max(q);
	la = l0 - log(sum(exp(l0)));
	p0 = exp(la); 
	pg = g*p0 + (1-g)/2;
	l = l + log(pg(a(t)));
	l0 = max(q);

	if dodiff
		for k=1:2
			tmp = (dQdb(:,s(t),k) + [eps*dVdb(s(t),k);0]);
			dl(k) = dl(k) + g*(p0(a(t)) * (tmp(a(t)) - p0'*tmp)) / pg(a(t));
			tmp = (rho==1 & k==1) | (rho==0 & k==2);
			dQdb(a(t),s(t),k) = (1-alfa)*dQdb(a(t),s(t),k) + alfa*er * tmp;
			dVdb(     s(t),k) = (1-alfa)*dVdb(     s(t),k) + alfa*er * tmp;
		end

		tmp = (dQde(:,s(t)) + [eps*dVde(s(t));0]);
		dl(3) = dl(3) + g*(p0(a(t)) * (tmp(a(t)) - p0'*tmp)) / pg(a(t));
		dQde(a(t),s(t)) = (1-alfa)*dQde(a(t),s(t)) + (er-Q(a(t),s(t)))*alfa*(1-alfa);
		dVde(     s(t)) = (1-alfa)*dVde(     s(t)) + (er-V(     s(t)))*alfa*(1-alfa);

		dl(4) = dl(4) + g*(p0(a(t))*eps*V(s(t)) * ((a(t)==1)-p0(1))) / pg(a(t));

		dl(5) = dl(5) + g*(1-g)*(p0(a(t))-1/2)/pg(a(t));

		tmp = [1;0];
		dl(6) = dl(6) + g*(p0(a(t)) * (tmp(a(t)) - p0'*tmp)) / pg(a(t));
	end

	Q(a(t),s(t)) = Q(a(t),s(t)) + alfa * (er - Q(a(t),s(t)));  
	V(s(t))      = V(s(t))      + alfa * (er - V(s(t)     ));

end
l  = -l  - sum(lp);
dl = -dl - dlp;
