# Supplementary material for: Change, stability, and instability in the Pavlovian guidance of behaviour from adolescence to young adulthood
Source: PLoS Comput Biol. 2018 Dec 31;14(12):e1006679. doi: 10.1371/journal.pcbi.1006679 (PMC6329529; doi:10.1371/journal.pcbi.1006679)
Supplement: S4 Data — This includes the ‘master script’ GNGmodelFit2, that can be used to fit a number of different models by expectation maximization and forms the core of the analyses in the main paper. It can be used with a number of models also provided. These are functions that provide the likelihood (ll) for different models. For example, ‘ll2baepxbm’ stands for ‘two-beta, one-learning-rate alpha, one lapse rate ‘e’, one pavlovian bias ‘p’, one go-bias (the second ‘b’), one memory parameter ‘m’. In contrast, ‘llb2a…’ is the model with two learning rates, called ‘valenced learning’ in the text. Finally, three functions are provided to generate simulated data and re-fit them. simGNG1b2a simulates valenced learning, and simGNG1bba valenced sensitivity data. The function GNGmodelFit_4sims is can be used to re-fit generated data, either with the ‘correct’, generative, or an alternative model. (ZIP) [file pcbi.1006679.s013.zip › llbraepxbm.m]

function [l,dl,QQ,VV,BB] = llbraepxbm(x, a, r, s, Z,doprior)
% by Quentin Huys & Michael Moutoussis for NSPN.
% x : parameter vector (see below for components) in transformed space.
% a : experimental data, i.e. actions emitted at each timepoint.
%     1=go, 2=no-go - transformed from col. 12 of Guitart-Masip output
% r : the corresponding returns, profit / zero / loss (ultimately from col. 17)
% s : the stimuli (cues) for each trial
% Z : Z.mu and Z.nui appear to be the suff stat of the prior over x.
%     They are derived in main script as Z.mu = mu; Z.nui = inv(diag(nu.^2));
%     so Z.nui is precision rather than covariance ??
%
% llbraepxbm has two gain params but the aver. is encoded as ratio of 
%     bet_aver / bet_appt. It has a single learning rate.
%     memory param is switched off (in effect) by providing x of length < 7.

dodiff=nargout==2;
np = length(x);
beta 	= [exp(x(1)), exp(sum(x(1:2)))];   % sensitivity to gain and loss  - 
        % the latter in terms of the ratio of the two used in llbraepxbm
brat    = exp(x(2)); 
alpha 	= 1./(1+exp(-x(3)));   % learning rate
epsilon = exp(x(4));           % 'pavlovian' parameter. Weigth of Vcue into Qgo
g       = 1/(1+exp(-x(5)));  % non-lapse rate (a la QH !)
bias	= x(6);              % bias towards action rather than inaction.
if np < 7
   m = 1;
else
   m   =  1./(1+exp(-x(7))); % memory rate param, transf. just like learning rate
end

trN = length(a); % was 240

if doprior
	 lp = -1/2 * (x-Z.mu)'*Z.nui*(x-Z.mu) - 1/2*log(2*pi/det(Z.nui)); %
	dlp = - Z.nui*(x-Z.mu) ;
else
	lp = 0;
	dlp = zeros(np,1);
end

% initialize 
l=0;
dl=zeros(np,1);       % gradient of l

pa=zeros(2,1);
V=zeros(1,4);   % These will concern only current timestep V
Q=zeros(2,4);   % and Q vals ...

dQdb = zeros(2,4);      % 2 actions, 4 states, 1 parameter (appet. beta, aka beta1 )
dQdbrat = zeros(2,4);   % as above, brat is exp(x(2));
dQde = zeros(2,4);      % 2 actions, 4 states, 1 param (transf. learn. rate)
dQd7 = zeros(2,4);      % 2 actions, 4 states, 1 param (transf. memory par.) 
                        %   '7' here refers to x(7).7 
dVdb = zeros(4,1);      % 4 states, 1 parameter
dVdbrat = zeros(4,1); %  (ditto as above)
dVde = zeros(4,1);      % 4 states, 1 learning rate parameter
dVd7 = zeros(4,1);      % dV/dx(7), for the memory parameter.

QQ = zeros(2,trN);
BB = zeros(1,trN);
VV = NaN*zeros(1,trN);

for t=1:trN                    % for each timepoint.
    ca  = a(t);    ua=3-ca;    % chosen  & unchosen actions at time t
    ss  = s(t);                   
    us  = 1:4;     us=us(us~=ss);  % seen (ss) and unseen (us) stimuli or states.
    rho = sum(ss==[1 3]);      % win (rho=1) or loss (rho=0) stimulus context
    go  = ss<3;
    
    er = beta(2-rho) * r(t);   % effective return (?)
    eps = epsilon;             % 'pavlovian' parameter. Weigth of Vcue into Qgo

    QQ(:,t)= Q(:,ss);          
    VV(t)  = eps*V(ss);
    BB(t)  = bias;

    q = Q(:,ss); 
    q(1) = q(1) + eps * V(ss) + bias;    % add Pavlovian effect and go bias 

    l0 = q - max(q);
    la = l0 - log(sum(exp(l0)));
    p0 = exp(la);                  % p0 is the sigmoid part of the policy Py
    pg = g*p0 + (1-g)/2;           % finally adjust for non-lapse rate
    l = l + log(pg(ca));           % accumulate sum log likelihood
    l0 = max(q);

    if dodiff
      
        %%  inv. temperature gradient ~~~~~~~~~~~~~~~~~~~~~~~~~~~~~~~~~~~
        %   calc.  dq(:,ss)/dx(1) :
	tmp = (dQdb(:,ss) + [eps*dVdb(ss);0]);
        %   update the partial der. of the likelihood w.r.t. the first param. :
	dl(1) = dl(1) + g*(p0(ca) * (tmp(ca) - p0'*tmp)) / pg(ca);
         
        % update dQdb and dVdb for the seen stimulus only and the chosen
        % action only. Note alpha*er applies to both er > 0 and er < 0 trials.
	dQdb(ca,ss) = (1-alpha)*dQdb(ca,ss) + alpha*er ;
	dVdb(   ss) = (1-alpha)*dVdb(   ss) + alpha*er ;
            
        % now update dQdb and dVdb for the unseen and the unchosen acc.
        % to memory param :
	dQdb(ua,ss) = m*dQdb(ua,ss) ;   % unchosen action, seen stim.
        dQdb(: ,us) = m*dQdb(: ,us) ;   % all actions, unseen stim.
	dVdb(   us) = m*dVdb(   us) ;   % dVdb for all unseen stim.

        %%  aversive/appetitive inv. temp. ratio gradient ~~~~~~~~~~~~~~~
        %   calc.  dq(:,ss)/dx(2) :
	tmp = (dQdbrat(:,ss) + [eps*dVdbrat(ss);0]);
        %   update the partial der. of the likelihood w.r.t. the b_ratio param. :
	dl(2) = dl(2) + g*(p0(ca) * (tmp(ca) - p0'*tmp)) / pg(ca);
         
        % update dQdb and dVdb for the seen stimulus only and the chosen action only.
        % The min(er,0) term becomes nonzero only for the loss trials, where brat
        % enters the update through b_appet * brat :
	dQdbrat(ca,ss) = (1-alpha)*dQdbrat(ca,ss) + alpha*min(er,0) ;
	dVdbrat(   ss) = (1-alpha)*dVdbrat(   ss) + alpha*min(er,0) ;
            
        % dQdb and dVdb for the unseen and the unchosen acc. to mem. par.:
	dQdbrat(ua,ss) = m*dQdbrat(ua,ss) ;   % unchosen action, seen stim.
        dQdbrat(: ,us) = m*dQdbrat(: ,us) ;   % all actions, unseen stim.
	dVdbrat(   us) = m*dVdbrat(   us) ;   % dVdb for all unseen stim.
        

         
        %% learning rate gradient ~~~~~~~~~~~~~~~~~~~~~~~~~~~~~~~~~~~~~~~
	tmp = (dQde(:,ss) + [eps*dVde(ss);0]);
	dl(3) = dl(3) + g*(p0(ca) * (tmp(ca) - p0'*tmp)) / pg(ca);
        
        % Now update the learning rate elements of dYdx 
        % for the seen stim, chosen action:
	dQde(ca,ss) = (1-alpha)*dQde(ca,ss) + (er-Q(ca,ss))*alpha*(1-alpha);
	dVde(   ss) = (1-alpha)*dVde(   ss) + (er-V(   ss))*alpha*(1-alpha);
        %  ... and for the unchosen and unseen :
	dQde(ua,ss) = m*dQde(ua,ss) ;   % unchosen action, seen stim
        dQde( :,us) = m*dQde( :,us) ;   % all actions, unseen stim
	dVde(   us) = m*dVde(   us) ;   % etc.
        
        
        %% Pavlovian bias and lapse rate. dl(4) to dl(6) left as per QH original.
	dl(4) = dl(4) + g*(p0(ca)*eps*V(ss) * ((ca==1)-p0(1))) / pg(ca);

	dl(5) = dl(5) + g*(1-g)*(p0(ca)-1/2)/pg(ca);  % 

        % for go-bias:    ~~~~~~~~~~~~~~~~~~~~~~~~~~~~~~~~~~~~~~~~~~~~~~
	tmp = [1;0];
	dl(6) = dl(6) + g*(p0(ca) * (tmp(ca) - p0'*tmp)) / pg(ca);
        
        %% NEW dl(7) , gradient for the memory parameter.  ~~~~~~~~~~~~~~
        dqd7 = dQd7(:,ss) + [eps*dVd7(ss);0];  % similar form to dqd3 as per tmp above.
        dl(7) = dl(7) +  g*(p0(ca) * (dqd7(ca) - p0'*dqd7)) / pg(ca);      % like dl(3)
        
        dQd7(ca,ss) = (1-alpha)*dQd7(ca,ss);   % NB rpe term falls out as dalpha/dx7=0
        dVd7(   ss) = (1-alpha)*dVd7(   ss);   % 
        % The unencoutered ones are the more interesting here, and have similar forms:
        dQd7(ua,ss) = m*((1-m)*Q(ua,ss) + dQd7(ua, ss));  
        dQd7( :,us) = m*((1-m)*Q( :,us) + dQd7( :, us)); 
        dVd7(   us) = m*((1-m)*V(   us) + dVd7(    us)); 
        %%
    end
        
    % Realized action in/and state: : 
	Q(ca,ss) = Q(ca,ss) + alpha * (er - Q(ca,ss));  
	V(ss)    = V(   ss) + alpha * (er - V(   ss));
    % Unrealized actions in/and states:
    Q(ua,ss) = m*Q(ua,ss);
    Q( :,us) = m*Q(:,us);
    V(us)    = m*V(us);
    
end
l  = -l  - sum(lp);
dl = -dl - dlp;

return;
