# Supplementary material for: Change, stability, and instability in the Pavlovian guidance of behaviour from adolescence to young adulthood
Source: PLoS Comput Biol. 2018 Dec 31;14(12):e1006679. doi: 10.1371/journal.pcbi.1006679 (PMC6329529; doi:10.1371/journal.pcbi.1006679)
Supplement: S4 Data — This includes the ‘master script’ GNGmodelFit2, that can be used to fit a number of different models by expectation maximization and forms the core of the analyses in the main paper. It can be used with a number of models also provided. These are functions that provide the likelihood (ll) for different models. For example, ‘ll2baepxbm’ stands for ‘two-beta, one-learning-rate alpha, one lapse rate ‘e’, one pavlovian bias ‘p’, one go-bias (the second ‘b’), one memory parameter ‘m’. In contrast, ‘llb2a…’ is the model with two learning rates, called ‘valenced learning’ in the text. Finally, three functions are provided to generate simulated data and re-fit them. simGNG1b2a simulates valenced learning, and simGNG1bba valenced sensitivity data. The function GNGmodelFit_4sims is can be used to re-fit generated data, either with the ‘correct’, generative, or an alternative model. (ZIP) [file pcbi.1006679.s013.zip › simGNG1bba.m]

function [keySumStat, ptPar] = simGNG1bba(ptTotN, trParMu, trParSD, storeDir,templDir, modID, cx_eg,pt_eg)
% function [keySumStat ptPar] = simGNG1gen(ptTotN,storeDir,templDir,...
%                                            parMu,Sprd, cx_eg,pt_eg)
% Generate a set of artificial Go-NoGo results using plug-in
% generative model @bbaepxbmGM using the ground-truth (correct) form of distributions specified by the macroparameters.
% was: genMod = @bbaepxbmGM;  % % used as per [choices, trj] = genMod(Par,Dat,0)
%   trParMu holds all the population TRANSFORMED (FITTING SPACE) means for the params in 'par' of
% the gen model - for standard TD  would be [ 
%      trBet_Appet, trBet_Aver,          trLrnRate,                trPavBias, trIrNoiseXi, trGoBias
%  trParSD holds corresponding standard deviations of the same.
%   templDir will be dir. with expt. filew with actually used stimulus sequences - will
%   need to call templFiles = filesCellArr(templDir,'LearnVerData','mat');
% Example usage, to generate from memory~1 model (i.e. original QH/MGM): 
% storedir = '~/Documents/MATLAB/practice/'; templdir = '~/Dropbox/FIL_aux/GNG_from_Guitart-Masip/auxDir/UCHANGE_stability_baseline/';
% pttotn=500; parmu=[10.46, 7.20, 0.22, 0.5, 0.09, 0.63, 0.999];  sprd = [4, 2, 0.12, 0.45, 0.045, 0.75,0.00001]; genmod = @bbaepxbmGM ; partype = [2,2,1,2,1,0,1]; modid=11;
% [keysumstat, ptpar] = simGNG1gen(pttotn, parmu, sprd, genmod, storedir,templdir, partype, modid);
% original e.g. for AcIn: ptTN=5; pMu=[0.6, 0.8, 0.5, 4.0, 0.0, 0.5]; Es=0.1; PrevBN=100;frgBN=10000; Cx_eg=3; Pt_eg=1; [keySumStat ptPar] = simGNG1AcIn_2(ptTN,storeD,templD,pMu,Es,PrevBN,frgBN,Cx_eg,Pt_eg);

  try, ptTotN; catch, ptTotN = 30; end; % number of pts. to simulate
  try 
    if isempty(storeDir)
       storeDir = '/home/mmoutou/Dropbox/FIL_aux/PD_remodel_prep/Go-NoGo_UCHANGE_analysis/newRW/b2aepxb_sim-refit/bba_correct_group_distro_01/';
       dir(storeDir);  % just to catch errors ... 
    end
  catch
      % storeDir = '/home/mmoutou/Dropbox/FIL_aux/PD_remodel_prep/Go-NoGo_UCHANGE_analysis/newRW/b2aepxb_sim-refit/bba_correct_group_distro_01/';
      storeDir = [getenv('HOMEDRIVE') getenv('HOMEPATH') '\Dropbox\FIL_aux\PD_remodel_prep\Go-NoGo_UCHANGE_analysis\newRW\b2aepxb_sim-refit\bba_correct_group_distro_01\'];
  end
  try
     if isempty(templDir)
         templDir = '~/Dropbox/FIL_aux/GNG_from_Guitart-Masip/auxDir/UCHANGE_stability_baseline/';
         dir(templDir);
     end
  catch
    templDir = '~/Dropbox/FIL_aux/GNG_from_Guitart-Masip/auxDir/UCHANGE_stability_baseline/';
    % templDir = [getenv('HOMEDRIVE') getenv('HOMEPATH') '\Dropbox\FIL_aux\GNG_from_Guitart-Masip\auxDir\UCHANGE_stability_baseline\'];
    % Or: /local/home/mmoutou/experiments/UCHANGE_data/GNG1_uchange/Baseline_all_2016-07-04/unzipped/
    % Or for octave work could be smt like: templDir = '~/Michael/sci/CogEmoPsych_local/NSPN_analysis_aux/UCHANGE_data/GNG1_uchange/sorted_for_interimAug13/mediumMFQ/';
  end
  try
    trParMu;
  catch
    % Values from all the baseline results for bba... . The last one is a dummy for full memory, mem=0.9999
    %       trBetAppet     trBetAver     trLrnR    trPavBias   trIrNoiseXi   trGoBias   trMem
    % Try with median of log pav instead of mean, all others means :
    trParMu = [1.9788,     1.5744,       -1.732,     -1.4361,       -2.4432,   0.6960,     9.21024  ];
   end
  try, trParSD; % Measures of spread for the generative population
             % distros - as effect sizes
  catch
    % Values from all the baseline results for bba... . The last one is a dummy for full memory, mem=0.9999
    %        trBetAppet     trBetAver     trLrnR    trPavBias   trIrNoiseXi   trGoBias   trMem      
    trParSD=[ 0.8441,        0.8054,      1.1128,      0.9043,      0.7421,     0.8214,     0.05 ];
    % trParSD=0.0001*ones(1,7);     % note bigger sd for beta than for brat

    
    
  end; 
  try, parType;  % 0 for straight Gaussian, 1 for log, 2 for logit ...
  catch
    %        trBetAppet       trBetAver     trLrnR    trPavBias   trIrNoiseXi   trGoBias   trMem            
    parType = [1,             1,                2,            1, 	      2,           0,         2];
  end;
  try
    if ~ischar(modID)
        modID = num2str(modID);
    end
  catch
    modID = '11';  % Try to follow numbering from 01 as per QH numbering in
		   % GNGmodelFit, {1}->'llba' ... 11->'ll2baepxbm' and reserve
		   % >=20 for AcIn models if need be ...
  end
  
  % The following is not derived from fn arguments in this version - there's only one GM
  % hard-coded below ...
  try
    addpath('~/Dropbox/FIL_aux/GNG_from_Guitart-Masip/');  
  catch
    addpath([getenv('HOMEDRIVE') getenv('HOMEPATH') '\Dropbox\FIL_aux\GNG_from_Guitart-Masip\']);  
  end  
  genMod = @bbaepxbmGM;
 
  
  % Make sure key script directories are on the path:
  fs = filesep;  
  try
    addpath('~/Dropbox/FIL_aux/Holly_MM/GNG1AcIn3/'); 
    addpath('~/Dropbox/task_code/utilities/');     
  catch
    addpath([getenv('HOMEDRIVE') fs getenv('HOMEPATH') fs 'Dropbox' fs 'FIL_aux'   fs 'Holly_MM'  fs 'GNG1AcIn3' fs]);
    addpath([getenv('HOMEDRIVE') fs getenv('HOMEPATH') fs 'Dropbox' fs 'task_code' fs 'utilities' fs]);
  end
    
  thN = max(round(1./trParSD),1); % Intuitive description ~Equiv. sample size for beta distributions
                                  % for each parameter
  
  % CdMu = [parMu(1)*parMu(2),    (1-parMu(1))*(1-parMu(3)),...      % mean beliefs re. of GoTo...
  %         parMu(1)*(1-parMu(2)),(1-parMu(1))*parMu(3)          ];  % ... and NoGoTo ...
  try, cx_eg; catch cx_eg = 2;  end; % context to plot example
  try, pt_eg; catch pt_eg = 0;  end; % pt. to plot example. Set to 0 for no plot
                                     % examples

  %% KEY SIMULATION PARAMETERS which are not argument - dependent:
  Pc = 0.8;              NG = 36;         

  %% ~~~~~~~~~~~~~~  for filenaming and housekeeping ~~~~~~~~~~~~~~~~
  dt = datestr(now,'yyyymmddHHMM');
  storeDir = [storeDir 'simGNG1a_' dt fs]; mkdir(storeDir);
  % complex way of doing stuff below as links misbehave in 'zip' later:
  cwd=pwd; cd(storeDir); unzDir = [pwd '/unzipped' dt fs];  mkdir(unzDir); cd(cwd);
  detailed_hd = {'trialCount','TrialCue','TimeCue','ResponseCue1','Time2Target','TimeTarget','ResponseCue2','Sham','TargetPosition','KeyResp','KeyTime','RT','Response','TargetDispT','TimeOutcome','ITI','Won'};

  templFiles = filesCellArr(templDir,'LearnVerData','mat');

  parN = length(trParMu); 
  
 
  %% ===============   Loop over simulated participants ===============
  for ptInd = 1:ptTotN 

    %% Load stim. sequence to use from real example data:
    templInd = rem(ptInd, length(templFiles) ); % cycle if ptInd too big
    if templInd == 0; templInd = length(templFiles); end;  % cater for the last template
    load([templDir templFiles{  templInd }]);

    templDat = LearnVerData;     % Use data just loaded as a template
    totTrN = size(templDat,1);
    clear LearnVerData;          % Clear the original so as to reuse below.
    LearnVerData = nan(totTrN,17); % in the image of Marc's
    LearnVerData(:,1) = 1:totTrN;        % trial index
    LearnVerData(:,2) = templDat(:,2); % types of trial

    %% Find when each of the 4 types of trials was presented
    %  and the corresponding gaps when forgetting may happen.
    NG= size(templDat,1)/4;
    gaps = zeros(NG+1,4);
    inds = zeros(NG,4);
    for cx=1:4
      inds(:,cx) = find(templDat(:,2)==cx);
      gaps(:,cx) =  [0;diff(inds(:,cx));0];
      % was: gaps(:,cx) =  [0;diff(inds(:,cx)) - ones(NG-1,1);0];
    end
 
    %% create pt. ID and tell user :
    simID = 10000 + ptInd;  % attempt to conform to NSPN ID format.
    % fname must be of form ID*LearnVerData_2*.mat :
    fname0 = [storeDir num2str(simID) '_GNG1_' dt '_' modID '.zip']; % for zip archive
    fname1 = [unzDir num2str(simID) '_GNG1_LearnVerData_' dt '_' modID '.mat'];
    fname1csv =  [unzDir num2str(simID) '_GNG1_LearnVerData_' dt '_' modID '.csv'];
    % fname2 below for blow by blow recording of simulation trajectory - e.g.
    % of generative probabilities etc :
    fname2 = [unzDir num2str(simID) '_GNG1_traj_' dt '_' modID '.mat'];
    GNGtraj = {}; % We'll store the detailed  trajectories here.
    t = clock;
    disp(['Simulating pt ' num2str(simID) ' at time  '  num2str(round(t(4:6)))]);
  
    %%  Sample and keep another copy of participant's parameters 
    ptPar(ptInd,:) = nan(1,1+length(trParMu));  % make space for ID and params
    ptPar(ptInd,1) = simID;
    for i=1:parN
      if parType(i) == 0     % fit space param provived is already gaussian 
        ptPar(ptInd,i+1)= normrnd(trParMu(i), trParSD(i));
      elseif parType(i) == 1     %       
        ptPar(ptInd,i+1)= exp(normrnd(trParMu(i), trParSD(i)));
      elseif parType(i) == 2     
        ptPar(ptInd,i+1)= 1/(1+exp(- normrnd(trParMu(i), trParSD(i))));      
      else
         error('parType failure ...');
      end
    end
    
  
    %% ~~~~~~~~~~~~ MAIN SIMULATION  ~~~~~~~~~~~~~~~~~~~~~~

    % Assume that the stimuli presented are in col. 2. 
    % Select and transform params - gen mods generally use 1-lapseRate at Par(5) :
    % Par = [ptPar(ptInd,2:5),1-ptPar(ptInd,6), ptPar(ptInd,7:8)];  % for bbaepxbmGM
    % Below also reconstruct the beta_Aver from beta_Appet and brat
    Par = [ptPar(ptInd,2:5),1-ptPar(ptInd,6), ptPar(ptInd,7:end)];
    [ch traj] = genMod(Par, templDat(:,2), 0); 
    % recode the actions in that genMod goes with Quentin's notation, 1=go,2=nogo,
    % whereas experimental stuff goes with Marc's, 0=nogo, 1=go, 3=invalid ...
    traj(traj(:,3) == 2, 3) = 0;    % leave the rest alone, go=1 is correct ...

    %% ~~~~~~~~~~~~~~~~~  Storage ~~~~~~~~~~~~~~~~~~~~~~~~~
    GNGtraj{i} = traj;
    % Assume actions go in col. 13 and returns in col. 17:
    LearnVerData(:,[13 17]) = traj(:,[3 4]);

    save(fname1,'LearnVerData');                            % The basic file for analysis
    mat2csv2Dfl(LearnVerData,fname1csv,0,1,detailed_hd);    % ... also in headed csv version
    save(fname2,'GNGtraj');                                 % The MDP trajectories
 
    % Just put the LearnVerData file in the zip archive for now.
    cwd = pwd; cd(storeDir);     
    %catch   % octave screws up the above, and does weird things with full paths ...
    fn0 = [num2str(simID) '_GNG1_' dt '_' modID '.zip'];
    fn1 = [num2str(simID) '_GNG1_LearnVerData_' dt '_' modID '.mat'];
    fn2 = [num2str(simID) '_GNG1_traj_' dt '_' modID '.mat'];
    fn3 = [num2str(simID) '_GNG1_LearnVerData_' dt '_' modID '.csv'];
    %try  % matlab format first
    zip(fn0,{fn1,fn2,fn3},unzDir);
    clear fn0 fn1 fn2 fn3;   
    cd(cwd);
end % end loop over simulated participants.

fname3 = [storeDir 'MicroPar_GNG1_' dt '_' modID '.csv'];
hdMic = {}; 
for i=1:(size(ptPar,2)-1); hdMic{i+1} = ['par' num2str(i)]; end;
hdMic{1} = 'simID';
mat2csv2Dfl(ptPar,fname3,0,1,hdMic);

disp('Simulation arguments:');
ptTotN
genMod
storeDir
templDir
trParMu
trParSD
parType
modID
cx_eg
pt_eg
disp('Now getting key summary statistics ...');
[keySumStat simGNG1af simGNG1aw]= getKeyData('GNG1',storeDir,0,0);
% Save everything except raw data :
fname4 = [storeDir 'allSim_GNG1_' dt '_' modID '.mat'];
save(fname4, 'ptTotN','trParMu','trParSD','genMod','storeDir','templDir','parType','modID','cx_eg','pt_eg',...
    'ptPar','keySumStat');

bar([mean(keySumStat(:,1:4))',mean(keySumStat(:,5:8))'] );
disp(' ');
disp('Early correct:'); 
disp(['Means:          ' num2str(mean(keySumStat(:,1:4)))]);
disp(['SEMs (if Norm): ' num2str(sqrt(var(keySumStat(:,1:4))/(ptTotN-1)))]);
disp('Late correct:'); 
disp(['Means:          ' num2str(mean(keySumStat(:,5:8)))]);
disp(['SEMs (if Norm): ' num2str(sqrt(var(keySumStat(:,5:8))/(ptTotN-1)))]);
disp(' ');
input('press <ENTER> to clear plots:', 's');
close all;
disp(' ');
disp(['Microparams in ' fname3]);
disp(['Unzipped files in ' unzDir]) ;

return %% of whole function simGNG1gen.
